# Supplementary material for: Pectinolytic Bacterial Consortia Reduce Jute Retting Period and Improve Fibre Quality
Source: Sci Rep. 2020 Mar 20;10:5174. doi: 10.1038/s41598-020-61898-z (PMC7083874; doi:10.1038/s41598-020-61898-z)
Supplement: Supplementary file 2 — Supplementary Table 1. [file 41598_2020_61898_MOESM2_ESM.xlsx]

## Sheet: DRW-1
Supplementary Table 1. Solid Cultue Extracelluar Enzyme Activity
Sample DRW 1
ID	Pectinase Activity Diameter (mm)							Xylanase Activity Diameter (mm)							Cellulase Activity Diameter (mm)
	Plate 1		Plate 2		Average		Enzyme Index	Plate 1		Plate 2		Average		Enzyme Index	Plate 1		Plate 2		Average		Enzyme Index
	Colony (mm)	Colony + Clear zone (mm)	Colony (mm)	Colony + Clear zone (mm)	Colony (mm)	Colony + Clear zone (mm)	(EI)	Colony (mm)	Colony + Clear zone (mm)	Colony (mm)	Colony + Clear zone (mm)	Colony (mm)	Colony + Clear zone (mm)	(EI)	Colony (mm)	Colony + Clear zone (mm)	Colony (mm)	Colony + Clear zone (mm)	Colony (mm)	Colony + Clear zone (mm)	(EI)
1	7	19	5	18	6	18.5	4.66	7	20	7	20	7	20	2.85	5	20	4	18	4.5	19	4.22
2	11	20	10	20	10.5	20	1.9	4	18	6	19	5	18.5	3.7	4	12	3	9	3.5	10.5	3
3	–	–	–	–	–	–		–	–	–	–	–	–		–	–	–	–	–	–
4	–	–	–	–	–	–		–	–	–	–	–	–		–	–	–	–	–	–
5	–	–	–	–	–	–		–	–	–	–	–	–		–	–	–	–	–	–
6	–	–	–	–	–	–		–	–	–	–	–	–		–	–	–	–	–	–
7	3	11	4	13	3.5	12	3.42	4	17	4	16	4	16.5	4.12	3	16	3	16	3	16	5.33
8	–	–	–	–	–	–		–	–	–	–	–	–		–	–	–	–	–	–
9	–	–	–	–	–	–		–	–	–	–	–	–		–	–	–	–	–	–
10	–	–	–	–	–	–		–	–	–	–	–	–		–	–	–	–	–	–
11	–	–	–	–	–	–		–	–	–	–	–	–		–	–	–	–	–	–
12	–	–	–	–	–	–		–	–	–	–	–	–		–	–	–	–	–	–
13	–	–	–	–	–	–		–	–	–	–	–	–		–	–	–	–	–	–
14	–	–	–	–	–	–		–	–	–	–	–	–		–	–	–	–	–	–
15	–	–	–	–	–	–		–	–	–	–	–	–		–	–	–	–	–	–
16	4	18	3	16	3.5	17	4.85	6	23	4	21	5	12	2.4	4	24	5	23	4.5	23.5	5.22
17	–	–	–	–	–	–		–	–	–	–	–	–		–	–	–	–	–	–
18	–	–	–	–	–	–		–	–	–	–	–	–		–	–	–	–	–	–
19	–	–	–	–	–	–		–	–	–	–	–	–		–	–	–	–	–	–
20	–	–	–	–	–	–		–	–	–	–	–	–		–	–	–	–	–	–
21	–	–	–	–	–	–		–	–	–	–	–	–		–	–	–	–	–	–
22	–	–	–	–	–	–		–	–	–	–	–	–		–	–	–	–	–	–
23	4	8	4	6	4	7	1.75	5	8	1	2	3	5	1.66	2	8	₋	₋	2	8	4
24	–	–	–	–	–	–		–	–	–	–	–	–		–	–	–	–	–	–
25	–	–	–	–	–	–		–	–	–	–	–	–		–	–	–	–	–	–
26	–	–	–	–	–	–		–	–	–	–	–	–		–	–	–	–	–	–
27	–	–	–	–	–	–		–	–	–	–	–	–		–	–	–	–	–	–
28	12	20	15	22	8.5	21	2.47	3	8	4	11	3.5	9.5	2.71	2	9	2	7	2	8	4
29	–	–	–	–	–	–		–	–	–	–	–	–		–	–	–	–	–	–
30	–	–	–	–	–	–		–	–	–	–	–	–		–	–	–	–	–	–
31	–	–	–	–	–	–		–	–	–	–	–	–		–	–	–	–	–	–
32	8	19	6	14	7	16.5	2.35	1	4	2	6	1.5	5	3.33	₋	₋	2	8	2	8	4
33	₋	₋	₋	₋	₋	₋		₋	₋	₋	₋	₋	₋		₋	₋	₋	₋	₋	₋
34	1	6	1	7	1	6.5	6.5	4	24	4	22	4	23	5.75	3	23	3	22	3	22.5	7.5
35	–	–	–	–	–	–		–	–	–	–	–	–		–	–	–	–	–	–
36	4	17	1	8	2.5	12.5	5	4	21	4	22	4	21.5	5.37	3	21	3	23	3	22	7.33
37	–	–	–	–	–	–		–	–	–	–	–	–		–	–	–	–	–	–
38	–	–	–	–	–	–		–	–	–	–	–	–		–	–	–	–	–	–
39	4	12	5	12	4.5	12	2.67	4	14	4	12	4	13	3.25	5	14	5	13	5	13.5	2.7
40	–	–	–	–	–	–		–	–	–	–	–	–		–	–	–	–	–	–
41	4	13	4	12	4	12.5	3.12	4	12	5	12	4.5	12	2.66	5	13	5	14	5	13.5	2.7
42	–	–	–	–	–	–	–	–	–	–	–	–	–	–	–	–	–	–	–	–
43	4	11	3	10	3.5	10.5	3	5	14	5	13	5	13.5	2.7	5	13	6	15	5.5	14	2.54
44	–	–	–	–	–	–		–	–	–	–	–	–		–	–	–	–	–	–
45	–	–	–	–	–	–		–	–	–	–	–	–		–	–	–	–	–	–
46	10	16	9	13	9.5	14.5	1.52	₋	₋	₋	₋	₋	₋		4	10	3	9	3.5	9.5	2.71
47	–	–	–	–	–	–		–	–	–	–	–	–		–	–	–	–	–	–
48	–	–	–	–	–	–		–	–	–	–	–	–		–	–	–	–	–	–
49	₋	₋	₋	₋	₋	₋		6	10	4	10	5	10	2	5	7	6	8	5.5	7.5	1.36
50	–	–	–	–	–	–		–	–	–	–	–	–		–	–	–	–	–	–
51	9	14	9	15	9	14.5	1.61	7	14	6	13	6.5	13.5	2.07	₋	₋	₋	₋	₋	₋	0
52	4	15	4	17	4	16	4	3	17	3	16	3	16.5	5.5	4	18	4	17	4	17.5	4.37
53	–	–	–	–	–	–		–	–	–	–	–	–		–	–	–	–	–	–
54	–	–	–	–	–	–		–	–	–	–	–	–		–	–	–	–	–	–
55	–	–	–	–	–	–		–	–	–	–	–	–		–	–	–	–	–	–
56	–	–	–	–	–	–		–	–	–	–	–	–		–	–	–	–	–	–
57	6	11	8	12	7	11.5	1.64	4	6	3	6	3.5	6	1.71	4	7	4	6	4	6.5	1.62
58	6	8	5	8	5.5	8	1.45	₋	₋	₋	₋	₋	₋	0	4	5	4	5	4	5	1.25
59	4	12	6	12	5	12	2.4	4	7	4	7	4	7	1.75	4	6	4	6	4	6	1.5
60	6	13	5	13	5.5	13	2.36	4	6	4	6	4	6	1.5	3	6	3	8	3	7	2.33
61	7	18	7	18	7	18	2.57	8	20	8	20	8	20	2.5	5	19	5	18	5	18.5	3.7

## Sheet: DRW-2
Sample DRW-2
ID	Pectinase Activity Diameter (mm)							Xylanase Activity Diameter (mm)							Cellulase Activity Diameter (mm)
	Plate 1		Plate 2		Average		Enzyme Index (EI)	Plate 1		Plate 2		Average		Enzyme Index (EI)	Plate 1		Plate 2		Average		Enzyme Index (EI)
	Colony (mm)	Colony + Clear zone (mm)	Colony (mm)	Colony + Clear zone (mm)	Colony (mm)	Colony + Clear zone (mm)		Colony (mm)	Colony + Clear zone (mm)	Colony (mm)	Colony + Clear zone (mm)	Colony (mm)	Colony + Clear zone (mm)		Colony (mm)	Colony + Clear zone (mm)	Colony (mm)	Colony + Clear zone (mm)	Colony (mm)	Colony + Clear zone (mm)
62	5	17	5	16	5	16.5	3.3	10	21	4	16	7	18.5	2.64	8	15	8	16	8	15.5	1.93
63	5	8	5	8	5	8	1.6	7	8	7	8	7	8	1.14	5	6	5	6	5	6	1.2
64	−	−	−	−	−	−		8	15	9	14	8.5	14.5	1.7	−	−	−	−	−	−
65	−	−	−	−	−	−		−	−	−	−	−	−		−	−	−	−	−	−
66	−	−	−	−	−	−		−	−	−	−	−	−		−	−	−	−	−	−
67	−	−	−	−	−	−		−	−	−	−	−	−		−	−	−	−	−	−
68	5	16	5	17	5	16.5	3.3	5	11	5	12	5	11.5	2.3	1	6	3	4	2	5	2.5
69	6	17	6	16	6	16.5	2.75	4	7	4	7	4	7	1.75	2	4	3	5	2.5	4.5	1.8
70	2	10	3	11	2.5	10.5	4.2	6	9	6	9	6	9	1.5	5	8	5	7	5	7.5	1.5
71	−	−	−	−	−	−		−	−	−	−	−	−		−	−	−	−	−	−
72	−	−	−	−	−	−		−	−	−	−	−	−		−	−	−	−	−	−
73	−	−	−	−	−	−		−	−	−	−	−	−		−	−	−	−	−	−
74	−	−	−	−	−	−		−	−	−	−	−	−		−	−	−	−	−	−
75	−	−	−	−	−	−		−	−	−	−	−	−		−	−	−	−	−	−
76	−	−	−	−	−	−		−	−	−	−	−	−		−	−	−	−	−	−
77	−	−	−	−	−	−		−	−	−	−	−	−		−	−	−	−	−	−
78	3	13	3	13	3	13	4.33	4	15	4	15	4	15	3.75	6	16	6	16	6	16	2.67
79	−	−	−	−	−	−		−	−	−	−	−	−		−	−	−	−	−	−
80	−	−	−	−	−	−		−	−	−	−	−	−		−	−	−	−	−	−
81	−	−	−	−	−	−		−	−	−	−	−	−		−	−	−	−	−	−
82	5	14	5	14	5	14	2.8	5	15	5	15	5	15	3	4	9	4	8	4	8.5	2.12
83	9	17	−	−	9	17	1.89	6	12	−	−	6	12	2	−	−	7	19	7	19	2.71
84	8	10	−	−	8	10	1.25	−	−	−	−	−	−		−	−	−	−	−	−
85	−	−	−	−	−	−		−	−	−	−	−	−		−	−	−	−	−	−
86	−	−	−	−	−	−		−	−	−	−	−	−		−	−	−	−	−	−
87	6	9	−	−	6	9	1.5	−	−	−	−	−	−		−	−	4	14	4	14	3.5
88	5	8	5	9	5	8.5	1.7	5	7	5	8	5	7.5	1.5	7	9	7	10	7	9.5	1.35
89	−	−	−	−	−	−		−	−	−	−	−	−		−	−	−	−	−	−
90	−	−	−	−	−	−		−	−	2	5	2	5	2.5	−	−	3	5	3	5
91	−	−	−	−	−	−		−	−	−	−	−	−		−	−	−	−	−	−
92	−	−	−	−	−	−		−	−	−	−	−	−		−	−	−	−	−	−
93	−	−	−	−	−	−		−	−	−	−	−	−		−	−	−	−	−	−
94	−	−	−	−	−	−		−	−	−	−	−	−		−	−	−	−	−	−
95	−	−	−	−	−	−		−	−	−	−	−	−		−	−	−	−	−	−
96	5	12	5	11	5	11.5	2.3	5	7	5	7	5	7	1.4	4	11	4	9	4	10	2.5
97	10	23	14	27	12	25	2.08	5	14	6	14	5.5	14	2.54	26	35	25	35	25.5	35	1.37
98	19	34	28	42	23.5	38	1.61	4	8	5	9	4.4	8.5	1.93	5	10	5	9	5	9.5	1.9
99	−	−	−	−	−	−		−	−	−	−	−	−		−	−	−	−	−	−
100	9	20	7	17	8	18.5	2.31	6	11	4	11	5	11	2.2	5	14	5	14	5	14	2.8
101	−	−	−	−	−	−		−	−	−	−	−	−		−	−	−	−	−	−
102	−	−	−	−	−	−		−	−	−	−	−	−		−	−	−	−	−	−
103	−	−	−	−	−	−		−	−	−	−	−	−		−	−	−	−	−	−
104	3	20	3	17	3	18.5	6.16	3	18	3	18	3	18	6	4	17	4	15	4	16	4
105	5	13	6	12	5	12.5	2.34	5	9	5	10	5	9.5	3.9	−	−	−	−	−	−
106	−	−	−	−	−	−		−	−	−	−	−	−		−	−	−	−	−	−
107	−	−	−	−	−	−		−	−	−	−	−	−		−	−	−	−	−	−
108	−	−	−	−	−	−		−	−	−	−	−	−		−	−	−	−	−	−

## Sheet: DRW-3
Sample DRW-3
ID	Pectinase ActivityDiameter (mm)							Xylanase ActivityDiameter (mm)							Cellulase ActivityDiameter (mm)
	Plate 1		Plate 2		Average		Enzyme Index (EI)	Plate 1		Plate 2		Average		Enzyme Index (EI)	Plate 1		Plate 2		Average		Enzyme Index (EI)
	Colony (mm)	Colony + Clear zone (mm)	Colony (mm)	Colony + Clear zone (mm)	Colony (mm)	Colony + Clear zone (mm)		Colony (mm)	Colony + Clear zone (mm)	Colony (mm)	Colony + Clear zone (mm)	Colony (mm)	Colony + Clear zone (mm)		Colony (mm)	Colony + Clear zone (mm)	Colony	Colony + Clear zone (mm)	Colony (mm)	Colony + Clear zone (mm)
																	(mm)
109	–	–	–	–	–	–		–	–	–	–	–	–		–	–	–	–	–	–
110	–	–	–	–	–	–		–	–	–	–	–	–		–	–	–	–	–	–
111	–	–	–	–	–	–		–	–	–	–	–	–		–	–	–	–	–	–
112	3	19	3	18	3	18.5	6.17	4	21	4	20	4	20	5	4	12	4	12	4	12	3
113	–	–	–	–	–	–		–	–	–	–	–	–		–	–	–	–	–	–
114	4	12	3	10	3.5	11	3.14		4	4	16	4	15	3.75	3	7	3	7	3	7	2.33
115	–	–	–	–	–	–		–	–	–	–	–	–			–	–	–	–	–
116	–	–	–	–	–	–		–	–	–	–	–	–		–	–	–	–	–	–
117	–	–	–	–	–	–		–	–	–	–	–	–		–	–	–	–	–	–
118	–	–	–	–	–	–		–	–	–	–	–	–		–	–	–	–	–	–
119	–	–	–	–	–	–		–	–	–	–	–	–		–	–	–	–	–	–
120	–	–	–	–	–	–		–	–	–	–	–	–		–	–	–	–	–	–
121	–	–	–	–	–	–		–	–	–	–	–	–		–	–	–	–	–	–
122	10	20	11	21	10.5	20	1.9	3	5	4	5	3.5	5	1.42	7	19	9	20	8	19.5	2.43
123	–	–	–	–	–	–		–	–	–	–	–	–		–	–	–	–	–	–
124	–	–	–	–	–	–		–	–	–	–	–	–		–	–	–	–	–	–
125	–	–	–	–	–	–		–	–	–	–	–	–		–	–	–	–	–	–
126	–	–	–	–	–	–		–	–	–	–	–	–		–	–	–	–	–	–
127	5	11	10	16	7.5	8.5	1.13	5	9	4	8	4.5	8.5	1.88	3	4	2	5	2.5	4.5	1.8
128	–	–	–	–	–	–		–	–	–	–	–	–		–	–	–	–	–	–
129	8	20	7	18	7.5	19	2.53	7	13	10	16	8.5	9.5	1.11	₋	₋	₋	₋	₋	₋
130	–	–	–	–	–	–		–	–	5	15	5	15		–	–	–	–	–	–
131	–	–	–	–	–	–		–	–	–	–	–	–		–	–	–	–	–	–
132	–	–	–	–	–	–		–	–	–	–	–	–		–	–	–	–	–	–
133	3	8	5	11	4	9.5	2.37	13	24	11	20	12	22	1.83	7	15	7	12	7	13.5	1.92
134	7	15	3	9	5	12	2.4	21	29	25	30	23	29.5	1.28	8	15	10	19	9	17	1.88
135	–	–	–	–	–	–		–	–	–	–	–	–		–	–	–	–	–	–
136	2	4	2	6	2	5	2.5	4	8	4	7	4	7.5	1.87	2	4	2	4	2	4	2
137	–	–	–	–	–	–		–	–	–	–	–	–		–	–	–	–	–	–
138	–	–	–	–	–	–		–	–	–	–	–	–		–	–	–	–	–	–
139	6	20	10	23	8	21.5	2.68	4	18	4	17	4	17.5	4.37	6	18	5	18	5.5	18	3.27
140	9	14	12	15	10.5	14.5	1.38	11	14	11	15	11	14.5	1.31	12	14	10	16	11	15	1.36
141	–	–	–	–	–	–		–	–	–	–	–	–		–	–	–	–	–	–
142	–	–	–	–	–	–		–	–	–	–	–	–		–	–	–	–	–	–
143	–	–	–	–	–	–		–	–	–	–	–	–		–	–	–	–	–	–
144	–	–	–	–	–	–		–	–	–	–	–	–		–	–	–	–	–	–
145	–	–	–	–	–	–		–	–	–	–	–	–		–	–	–	–	–	–
146	–	–	–	–	–	–		–	–	–	–	–	–		–	–	–	–	–	–
147	6	17	7	17	6.5	17	2.61	9	17	8	18	8.5	17.5	2.05	4	20	4	19	4	19.5	4.87
148	9	17	12	17	10.5	17	1.61	₋	₋	3	6	3	6	2	2	6	1	6	1.5	6	4
149	–	–	–	–	–	–		–	–	–	–	–	–		–	–	–	–	–	–
150	–	–	–	–	–	–		–	–	–	–	–	–		–	–	–	–	–	–
151	–	–	–	–	–	–		–	–	–	–	–	–		–	–	–	–	–	–
152	–	₋	₋	₋	₋	₋		₋	6	13	6	13	6	2.16	-	₋	₋	₋	₋	₋
153	35	43	25	33	30	38	1.26	10	19	17	25	13.5	22	1.63	20	32	26	37	23	34.5	1.5
154	2	3	2	3	2	3	1.5	1	2	1	2	1	2	2	2	4	2	4	2	4	2
155	–	–	–	–	–	–		–	–	–	–	–	–		–	–	–	–	–	–
156	–	–	–	–	–	–		–	–	–	–	–	–		–	–	–	–	–	–
157	11	17	11	16	11	16	1.45	₋	₋	₋	₋	₋	₋		₋	₋	₋	₋	₋	₋
158	11	15	13	16	12	15.5	1.29	₋	₋	₋	₋	₋	₋		₋	₋	₋	₋	₋	₋
159	5	17	8	18	6.5	17.5	2.69	12	18	11	18	11.5	18	1.56	14	22	14	21	14	21.5	1.53
160	6	8	6	8	6	8		9	11	7	12	8	11.5	1.43	5	10	5	10	5	10	2
161	–	–	–	–	–	–		–	–	–	–	–	–		–	–	–	–	–	–
162	–	–	–	–	–	–		–	–	–	–	–	–		–	–	–	–	–	–
163	–	–	–	–	–	–		–	–	–	–	–	–		–	–	–	–	–	–
164	–	–	–	–	–	–		–	–	–	–	–	–		–	–	–	–	–	–
165	–	–	–	–	–	–		–	–	–	–	–	–		–	–	–	–	–	–
166	5	22	5	22	5	22	4.4	4	20	5	21	4.5	20.5	4.55	4	15	4	14	4	14.5	3.62
167	12	20	12	20	12	20	1.66	7	19	8	18	7.5	18.5	2.46	2	6	2	7	2	6.5	3.25
168	–	–	–	–	–	–		–	–	–	–	–	–		–	–	–	–	–	–
169	–	–	–	–	–	–		–	–	–	–	–	–		–	–	–	–	–	–
170	–	–	–	–	–	–		–	–	–	–	–	–		–	–	–	–	–	–
171	6	18	6	18	6	18	3	3	4	2	3	2.5	3.5	1.4	4	6	2	4	3	5	1.66
172	–	–	–	–	–	–		–	–	–	–	–	–		–	–	–	–	–	–
173	6	16	6	17	6	16.5	2.75	4	5	7	11	5.5	8	1.45	2	4	2	3	2	3.5	1.75

## Sheet: DRW-4
Sample DRW-4
ID	Pectinase ActivityDiameter (mm)							Xylanase ActivityDiameter (mm)							Cellulase ActivityDiameter (mm)
	Plate 1		Plate 2		Average		Enzyme Index (EI)	Plate 1		Plate 2		Average		Enzyme Index (EI)	Plate 1		Plate 2		Average		Enzyme Index (EI)
	Colony (mm)	Colony + Clear zone (mm)	Colony (mm)	Colony + Clear zone (mm)	Colony (mm)			Colony	Colony + Clear zone (mm)	Colony	Colony + Clear zone (mm)	Colony (mm)	Colony + Clear zone (mm)		Colony (mm)	Colony + Clear zone (mm)	Colony	Colony + Clear zone (mm)	Colony(mm)	Colony + Clear zone (mm)
								(mm)		(mm)							(mm)
174	–	–	–	–	–	–		–	–	–	–	–	–		–	–	–	–	–	–
175	–	–	–	–	–	–		–	–	–	–	–	–		–	–	–	–	–	–
176	3	9	2	4	2.5	6.5	2.6	7	17	7	17	7	17	2.42	4	14	4	14	4	14	3.5
177	−	−	−	−	−	−		−	−	−	−	−	−		−	−	−	−	−	−
178	–	–	–	–	–	–		–	–	–	–	–	–		–	–	–	–	–	–
179	6	7	8	9	7	8	1.14	6	24	6	24	6	24	4	3	15	3	15	3	15	5
180	–	–	–	–	–	–		–	–	–	–	–	–		–	–	–	–	–	–
181	–	–	–	–	–	–		–	–	–	–	–	–		–	–	–	–	–	–
182	–	–	–	–	–	–		–	–	–	–	–	–		–	–	–	–	–	–
183	–	–	–	–	–	–		–	–	–	–	–	–		–	–	–	–	–	–
184	–	–	–	–	–	–		–	–	–	–	–	–		–	–	–	–	–	–
185	–	–	–	–	–	–		–	–	–	–	–	–		–	–	–	–	–	–
186	–	–	–	–	–	–		–	–	–	–	–	–		–	–	–	–	–	–
187	–	–	–	–	–	–		–	–	–	–	–	–		–	–	–	–	–	–
188	6	11	8	12	7	11.5	1.64	5	14	5	13	5	13.5	2.7	4	9	4	9	4	9	2.25
189	–	–	–	–	–	–		–	–	–	–	–	–		–	–	–	–	–	–
190	–	–	–	–	–	–		–	–	–	–	–	–		–	–	–	–	–	–
191	5	25	5	25	5	25	5	5	25	5	25	5	25	5	8	23	10	24	9	23.5	2.61
192	–	–	–	–	–	–		–	–	–	–	–	–		–	–	–	–	–	–
193	–	–	–	–	–	–		–	–	–	–	–	–		–	–	–	–	–	–
194	–	–	–	–	–	–		–	–	–	–	–	–		–	–	–	–	–	–
195	6	18	7	19	6.5	18.5	2.84	6	11	7	11	6.5	11	1.69	6	12	6	11	6	11.5	1.91
196	–	–	–	–	–	–		–	–	–	–	–	–		–	–	–	–	–	–
197	–	–	–	–	–	–		–	–	–	–	–	–		–	–	–	–	–	–
198	–	–	–	–	–	–		–	–	–	–	–	–		–	–	–	–	–	–
199	–	–	–	–	–	–		8	11	6	10	7	10.5	1.5	4	9	4	9	4	9	2.25
200	–	–	–	–	–	–		–	–	–	–	–	–		–	–	–	–	–	–
201	13	18	12	16	12.5	17	1.36	2	6	2	6	2	6	3	5	11	5	11	5	11	2.2
202	–	–	–	–	–	–		–	–	–	–	–	–		–	–	–	–	–	–
203	–	–	–	–	–	–		–	–	–	–	–	–		–	–	–	–	–	–
204	7	13	6	13	6.5	13	2	7	12	7	12	7	12	1.71	6	11	8	12	7	11.5	1.64
205	20	25	12	15	16	20	1.25	5	20	5	19	4.5	20.5	4.55	17	31	18	32	17.5	31.5	1.8
206	−	−	−	−	−	−		−	−	−	−	−	−		−	−	−	−	−	−
207	14	28	21	33	17.5	30.5	1.74	16	26	15	26	15.5	26	1.67	8	18	8	17	8	17.5	2.18
208	15	28	15	28	15	28	1.86	18	30	16	27	17	28.5	1.67	7	15	7	16	7	15.5	2.21
209	–	–	–	–	–	–		–	–	–	–	–	–		–	–	–	–	−	−
210	–	–	–	–	–	–		–	–	–	–	–	–		–	–	–	–	6	10
211	–	–	–	–	–	–		–	–	–	–	–	–		–	–	–	–	−	−
212	–	–	–	–	–	–		–	–	–	–	–	–		–	–	–	–	−	−
213	–	–	–	–	–	–		–	–	–	–	–	–		–	–	–	–
214	–	–	–	–	–	–		–	–	–	–	–	–		–	–	–	–	6	10
215	–	–	–	–	–	–		–	–	–	–	–	–		–	–	–	–	−	−
216	–	–	–	–	–	–		–	–	–	–	–	–		–	–	–	–	−	−
217	–	–	–	–	–	–		–	–	–	–	–	–		–	–	–	–	−	−
218	–	–	–	–	–	–		–	–	–	–	–	–		–	–	–	–
219	–	–	–	–	–	–		–	–	–	–	–	–		–	–	–	–	−	−
220	–	–	–	–	–	–		–	–	–	–	–	–		–	–	–	–	−	−
221	14	21	14	22	14	21.5	1.53	23	31	21	30	22	30.5	1.38	3	3	3	3	3	3	1
222	–	–	–	–	–	–		–	–	–	–	–	–		–	–	–	–	−	−
223	–	–	–	–	–	–		–	–	–	–	–	–		–	–	–	–	−	−
224	–	–	–	–	–	–		–	–	–	–	–	–		–	–	–	–	−	−
225	12	18	15	19	13.5	18.5	1.37	5	20	5	19	5	19.5	3.9	4	13	3	16	3.5	14.5	4.14
226	5	16	6	17	5.5	16.5	3	5	13	6	13	5.5	13	2.36	9	22	10	27	9.5	23.5	2.47
227	–	–	–	–	–	–		–	–	–	–	–	–		–	–	–	–	−	−
228	–	–	–	–	–	–		–	–	–	–	–	–		–	–	–	–	−	−
229	8	11	7	12	7.5	11.5	1.53	5	7	4	8	4.5	7.5	1.66	6	10	4	7	5	8.5	1.7
230	–	–	–	–	–	–		–	–	–	–	–	–		–	–	–	–	−	−
231	–	–	–	–	–	–		–	–	–	–	–	–		–	–	–	–	−	−
232	–	–	–	–	–	–		–	–	–	–	–	–		–	–	–	–	4.5	15.5
233	–	–	–	–	–	–		–	–	–	–	–	–		–	–	–	–	−	−
234	–	–	–	–	–	–		–	–	–	–	–	–		–	–	–	–	−	−
235	5	12	6	13	5.5	12.5	2.27	9	16	11	17	10	16.5	1.65	5	14	4	14	4.5	14	3.11
236	5	13	5	13	5	13	2.6	6	11	5	10	5.5	10.5	1.9	4	12	6	13	5	12.5	2.5
237	6	19	6	17	6	18	3	5	21	5	20	5	20.5	4.1	4	15	4	14	4	14.5	3.62
238	5	10	4	10	4.5	10	2.22	5	9	5	8	5	8.5	1.7	4	12	4	13	4	12.5	3.12
239	–	–	–	–	–	–		–	–	–	–	–	–		–	–	–	–	−	−
240	8	18	8	20	8	19	2.37	5	11	5	11	5	11	2.2	5	12	5	13	5	12.5	2.5
241	–	–	–	–	–	–		–	–	–	–	–	–		–	–	–	–
242	–	–	–	–	–	–		–	–	–	–	–	–		–	–	–	–	7	19.5
243	5	19	8	21	6.5	20	3.07	4	16	4	16	4	16	4	6	17	4	16	5	16.5	3.3
244	6	9	6	9	6	9	1.5	7	13	7	11	7	12	1.71	4	14	5	15	4.5	14.5	3.22
245	–	–	–	–	–	–		–	–	–	–	–	–		–	–	–	–	−	−
246	–	–	–	–	–	–		–	–	–	–	–	–		–	–	–	–	−	−
247	–	–	–	–	–	–		–	–	–	–	–	–		–	–	–	–	−	−
248	–	–	–	–	–	–		–	–	–	–	–	–		–	–	–	–	−	−
249	–	–	–	–	–	–		–	–	–	–	–	–		–	–	–	–	−	−
250	7	11	6	10	6.5	10.5	1.61	3	5	3	6	3	5.5	1.83	5	11	5	11	5	11	2.2
251	–	–	–	–	–	–		–	–	–	–	–	–		–	–	–	–	−	−
252	–	–	–	–	–	–		–	–	–	–	–	–		–	–	–	–	−	−
253	–	–	–	–	–	–		–	–	–	–	–	–		–	–	–	–	−	−
254	–	–	–	–	–	–		–	–	–	–	–	–		–	–	–	–	−	−
255	–	–	–	–	–	–		–	–	–	–	–	–		–	–	–	–
256	–	–	–	–	–	–		–	–	–	–	–	–		–	–	–	–	−	−
257	–	–	–	–	–	–		–	–	–	–	–	–		–	–	–	–	−	−
258	–	–	–	–	–	–		–	–	–	–	–	–		–	–	–	–	−	−
259	–	–	–	–	–	–		–	–	–	–	–	–		–	–	–	–	−	−
260	–	–	–	–	–	–		–	–	–	–	–	–		–	–	–	–	−	−
261	–	–	–	–	–	–		–	–	–	–	–	–		–	–	–	–	−	−
262	–	–	–	–	–	–		–	–	–	–	–	–		–	–	–	–	−	−
263	–	–	–	–	–	–		–	–	–	–	–	–		–	–	–	–	−	−
264	–	–	–	–	–	–		–	–	–	–	–	–		–	–	–	–	−	−
265	–	–	–	–	–	–		–	–	–	–	–	–		–	–	–	–	−	−
266	–	–	–	–	–	–		–	–	–	–	–	–		–	–	–	–	−	−
267	–	–	–	–	–	–		–	–	–	–	–	–		–	–	–	–	−	−
268	–	–	–	–	–	–		–	–	–	–	–	–		–	–	–	–	−	−
269	–	–	–	–	–	–		–	–	–	–	–	–		–	–	–	–	−	−
270	–	–	–	–	–	–		–	–	–	–	–	–		–	–	–	–	−	−
271	–	–	–	–	–	–		–	–	–	–	–	–		–	–	–	–	−	−
272	–	–	–	–	–	–		–	–	–	–	–	–		–	–	–	–	−	−
273	–	–	–	–	–	–		–	–	–	–	–	–		–	–	–	–	−	−
274	–	–	–	–	–	–		–	–	–	–	–	–		–	–	–	–	−	−
275	5	13	6	13	5.5	13	2.36	6	12	9	14	7.5	13	1.73	5	8	4	7	4.5	7.5	1.66
276	2	8	3	6	2.5	7	2.8	6	12	8	12	7	12	1.71	4	13	5	13	4.5	13	2.88
277	6	12	6	13	6	12.5	2.08	9	14	8	14	8.5	14	1.64	6	13	6	13	6	13	2.16
278	10	17	5	14	7.5	15.5	2.06	2	5	2	5	2	5	2.5	3	8	3	8	3	8	2.66
279	1	4	3	7	2	5.5	2.75	4	5	4	6	4	5.5	1.37	5	9	5	9	5	9	1.8
280	12	21	14	19	13	20	1.53	6	13	5	12	5.5	12.5	2.27	5	13	4	11	4.5	12	2.66
281	–	–	–	–	–	–		–	–	–	–	–	–		–	–	–	–	−	−
282	1	9	1	7	1	8	8	5	12	5	12	5	12	2.4	16	27	17	26	16.5	26.5	1.6
283	–	–	–	–	–	–		–	–	–	–	–	–		–	–	–	–	−	−
284	–	–	–	–	–	–		–	–	–	–	–	–		–	–	–	–	−	−
285	8	15	8	15	8	15	1.87	3	6	5	8	4	7	1.75	5	8	5	8	5	8	1.6
286	–	–	–	–	–	–		–	–	–	–	–	–		–	–	–	–	−	−
287	–	–	–	–	–	–		–	–	–	–	–	–		–	–	–	–	−	−
288	–	–	–	–	–	–		–	–	–	–	–	–		–	–	–	–	−	−
289	–	–	–	–	–	–		–	–	–	–	–	–		–	–	–	–	−	−
290	–	–	–	–	–	–		–	–	–	–	–	–		–	–	–	–	−	−
291	–	–	–	–	–	–		–	–	–	–	–	–		–	–	–	–	−	−
292	–	–	–	–	–	–		–	–	–	–	–	–		–	–	–	–	−	−
293	–	–	–	–	–	–		–	–	–	–	–	–		–	–	–	–	−	−
294	–	–	–	–	–	–		–	–	–	–	–	–		–	–	–	–	−	−
295	–	–	–	–	–	–		–	–	–	–	–	–		–	–	–	–	−	−
296	–	–	–	–	–	–		–	–	–	–	–	–		–	–	–	–	−	−
297	7	14	12	19	9.5	16.5	1.73	6	11	6	13	6	12	2	3	10	3	10	3	10	3.33
298	–	–	–	–	–	–		–	–	–	–	–	–		–	–	–	–	−	−
299	5	17	5	18	5	17.5	3.5	4	18	4	18	4	18	4.5	4	19	4	20	4	19.5	4.87
300	–	–	–	–	–	–		–	–	–	–	–	–		–	–	–	–	−	−
301	–	–	–	–	–	–		–	–	–	–	–	–		11	24	–	–	11	24
302	–	–	–	–	–	–		–	–	–	–	–	–		–	–	–	–	–	–
303	–	–	–	–	–	–		–	–	–	–	–	–		–	–	–	–	–	–
304	–	–	–	–	–	–		–	–	–	–	–	–		–	–	–	–	−	−
305	–	–	–	–	–	–		–	–	–	–	–	–		–	–	–	–
306	–	–	–	–	–	–		–	–	–	–	–	–		–	–	–	–	−	−
307	5	21	5	21	5	21	4.2	4	20	5	20	4.5	20	4.44	4	21	4	20	4	20.5	5.12
308	–	–	–	–	–	–		–	–	–	–	–	–		–	–	–	–	−	−
309	–	–	–	–	–	–		–	–	–	–	–	–		–	–	–	–
310	4	17	4	21	4	19	4.75	4	18	4	19	4	18.5	4.62	6	21	6	21	6	21	3.5
311	–	–	–	–	–	–		–	–	–	–	–	–		–	–	–	–	−	−
312	4	19	4	19	4	19	4.75	6	13	5	12	5.5	12.5	2.27	5	13	4	11	4.5	12	2.66
313	–	–	–	–	–	–		–	–	–	–	–	–		–	–	–	–	−	−
314	–	–	–	–	–	–		–	–	–	–	–	–		–	–	–	–
315	–	–	–	–	–	–		–	–	–	–	–	–		–	–	–	–	−	−
316	–	–	–	–	–	–		–	–	–	–	–	–		–	–	–	–	−	−
317	4	20	4	20	4	20	5	4	21	4	19	4	20	5	5	20	5	20	5	20	4
318	–	–	–	–	–	–		–	–	–	–	–	–		–	–	–	–
319	4	19	4	17	4	18	4.5	5	19	5	19	5	19	3.8	4	20	4	19	4	19.5	4.87
320	–	–	–	–	–	–		–	–	–	–	–	–		–	–	–	–	−	−
321	–	–	–	–	–	–		–	–	–	–	–	–		–	–	–	–	−	−
322	–	–	–	–	–	–		–	–	–	–	–	–		–	–	–	–	−	−
323	–	–	–	–	–	–		–	–	–	–	–	–		–	–	–	–	−	−
324	–	–	–	–	–	–		–	–	–	–	–	–		–	–	–	–	−	−
325	–	–	–	–	–	–		–	–	–	–	–	–		–	–	–	–	−	−
326	–	–	–	–	–	–		–	–	–	–	–	–		–	–	–	–	−	−
327	–	–	–	–	–	–		–	–	–	–	–	–		–	–	–	–	−	−

## Sheet: DRW-5
Sample DRW-5
ID	Pectinase ActivityDiameter (mm)							Xylanase ActivityDiameter (mm)							Cellulase ActivityDiameter (mm)
	Plate 1		Plate 2		Average		Enzyme Index (EI)	Plate 1		Plate 2		Average		Enzyme Index (EI)	Plate 1		Plate 2		Average		Enzyme Index (EI)
	Colony (mm)	Colony + Clear zone (mm)	Colony	Colony + Clear zone (mm)	Colony (mm)	Colony+		Colony (mm)	Colony + Clear zone (mm)	Colony (mm)	Colony + Clear zone (mm)	Colony (mm)			Colony (mm)	Colony + Clear zone (mm)	Colony	Colony + Clear zone (mm)	Colony (mm)	Colony + Clear zone (mm)
			(mm)			Clear zone											(mm)
						(mm)
328	5	10	4	10	4.5	10	2.22	7	9	6	9	6.5	9	1.38	−	−	−	−	−	−	0
329	3	13	3	13	3	13	4.33	8	20	8	20	8	20	2.5	8	22	8	23	8	22.5	2.81
330	–	–	–	–	–	–		–	–	–	–	–	–		–	–	–	–	–	–
331	–	–	–	–	–	–		–	–	–	–	–	–		–	–	–	–	–	–
332	4	5	6	7	8	9	1.12	11	19	11	19	11	19	1.72	5	10	6	10	5.5	10	1.81
333	4	10	4	10	4	10	2.5	7	10	8	11	7.5	10.5	1.4	4	8	4	9	4	8.5	2.12
334	3	13	3	13	3	13	4.33	6	25	7	26	6.5	25.5	3.92	3	12	3	12	3	12	4
335	3	9	4	10	3.5	9.5	2.71	7	11	6	11	6.5	11	1.69	3	8	3	8	3	8	2.66
336	–	–	–	–	–	–		–	–	–	–	–	–		–	–	–	–	–	–
337	–	–	–	–	–	–		–	–	–	–	–	–		–	–	–	–	–	–
338	3	8	4	9	3.5	8.5	2.42	10	11	10	11	10	11	1.1	−	−	−	−	−	−
339	–	–	–	–	–	–		–	–	–	–	–	–		–	–	–	–	–	–
340	5	11	5	10	5	10.5	2.1	6	10	7	10	6.5	10	1.53	5	8	4	7	4.5	7.5	1.66
341	–	–	–	–	–	–		–	–	–	–	–	–		–	–	–	–	–	–
342	–	–	–	–	–	–		–	–	–	–	–	–		–	–	–	–	–	–
343	–	–	–	–	–	–		–	–	–	–	–	–		–	–	–	–	–	–
344	–	–	–	–	–	–		–	–	–	–	–	–		–	–	–	–	–	–
345	–	–	–	–	–	–		–	–	–	–	–	–		–	–	–	–	–	–
346	–	–	–	–	–	–		–	–	–	–	–	–		–	–	–	–	–	–
347	–	–	–	–	–	–		–	–	–	–	–	–		–	–	–	–	–	–
348	–	–	–	–	–	–		–	–	–	–	–	–		–	–	–	–	–	–
349	–	–	–	–	–	–		–	–	–	–	–	–		–	–	–	–	–	–
350	7	15	8	16	7.5	15.5	2.06	9	11	8	11	8.5	11	1.29	5	8	3	5	4	7.5	1.87
351	4	9	4	9	4	9	2.25	6	10	6	10	6	10	1.66	–	–	–	–	–	–
352	–	–	–	–	–	–		–	–	–	–	–	–		–	–	–	–	–	–
353	–	–	–	–	–	–		–	–	–	–	–	–		–	–	–	–	–	–
354	–	–	–	–	–	–		–	–	–	–	–	–		–	–	–	–	–	–
355	–	–	–	–	–	–		–	–	–	–	–	–		–	–	–	–	–	–
356	5	16	4	16	4.5	16	3.55	12	19	8	16	10	17.5	1.75	3	10	3	10	3	10	3.33
357	–	–	–	–	–	–		–	–	–	–	–	–		–	–	–	–	–	–
358	–	–	–	–	–	–		–	–	–	–	–	–		–	–	–	–	–	–
359	5	15	4	14	4.5	14.5	3.22	8	21	8	22	8	21.5	2.68	3	14	3	13	3	13.5	4.5
360	6	21	5	21	4	21.5	5.37	4	21	4	22	4	21.5	5.37	5	23	4	22	4.5	22.5	5
361	6	11	6	11	6	11	1.83	8	15	9	11	8.5	13	1.52	9	20	9	17	9	18.5	2.05
362	7	17	7	16	7	16.5	2.35	17	26	16	26	16.5	26	1.57	10	23	9	23	9.5	23	2.42
363	3	15	3	14	3	14.5	4.83	6	24	7	24	6.5	24	3.69	4	21	4	22	4	21.5	5.37
364	3	14	3	14	3	14	4.66	7	24	7	26	7	25	3.57	5	23	5	22	5	22.5	4.5
365	9	18	8	17	8.5	17.5	2.05	8	15	10	15	7.5	15	2	10	17	10	16	10	16.5	1.65
366	–	–	–	–	–	–		–	–	–	–	–	–		–	–	–	–	–	–
367	–	–	–	–	–	–		–	–	–	–	–	–		–	–	–	–	–	–
368	5	15	4	14	4.5	14.5	3.22	9	22	9	22	9	22	2.44	7	20	8	21	7.5	20.5	2.73
369	–	–	–	–	–	–		–	–	–	–	–	–		–	–	–	–	–	–
370	7	15	6	14	6.5	14.5	2.23	12	22	10	23	11	22.5	2.04	10	24	10	23	10	23.5	2.35
371	–	–	–	–	–	–		–	–	–	–	–	–		–	–	–	–	–	–
372	–	–	–	–	–	–		–	–	–	–	–	–		–	–	–	–	–	–
373	–	–	–	–	–	–		–	–	–	–	–	–		–	–	–	–	–	–
374	3	16	3	17	3	16.5	5.5	8	26	8	27	8	26.5	3.31	5	18	6	17	5.5	17	3.15
375	–	–	–	–	–	–		–	–	–	–	−	−		–	−	−	−	−	−
376	–	–	–	–	–	–		–	–	–	–	–	–		–	–	–	–	–	–
377	8	15	8	15	8	15	1.87	8	17	7	14	7.5	15.5	2.06	8	17	8	16	8	16.5	2.06
378	–	–	–	–	–	–		–	–	–	–	–	–		–	–	–	–	–	–
379	–	–	–	–	–	–		–	–	–	–	–	–		–	–	–	–	–	–
380	–	–	–	–	–	–		–	–	–	–	–	–		–	–	–	–	–	–
381	3	15	3	15	3	15	5	4	26	4	26	4	26	6.5	2	9	2	8	2	8.5	4.25
382	6	16	5	14	5.5	15	2.72	5	15	4	14	4.5	14.5	3.22	2	8	3	9	2.5	8.5	3.4
383	4	15	4	15	4	15	3.75	20	22	20	22	20	22	1.1	15	25	15	25	15	25	1.66
384	8	11	6	11	7	11	1.57	25	30	14	22	19.5	26	1.33	14	28	15	28	14.5	28	1.93
385	4	18	3	16	3.5	17	4.85	2	11	2	11	2	11	5.5	2	16	2	17	2	16.5	8.25
386	–	–	–	–	–	–		–	–	–	–	–	–		–	–	–	–	–	–
387	6	21	6	20	6	20.5	3.41	4	8	4	8	4	8	2	6	16	6	16	6	16	2.66
388	6	17	7	18	6.5	17.5	2.69	8	12	9	11	8.5	11.5	1.35	7	12	8	13	7.5	12.5	1.66
389	8	18	9	18	8.5	18	2.11	6	14	6	14	6	14	2.33	9	14	8	13	8.5	13.5	1.58
390	10	22	10	21	10	21.5	2.15	6	19	6	18	6	18.5	3.08	6	19	5	19	5.5	19	3.45
391	–	–	–	–	–	–		–	–	–	–	–	–		–	–	–	–	–	–
392	–	–	–	–	–	–		–	–	–	–	–	–		–	–	–	–	–	–
393	6	15	6	15	6	15	2.5	5	11	5	12	5	11.5	2.3	4	11	5	11	4.5	11	2.44
394	6	15	6	13	6	14	2.33	6	11	7	11	6.5	11	1.69	4	10	5	11	4.5	10.5	2.33
395	9	20	8	21	8.5	20.5	2.41	4	13	4	13	4	13	3.25	3	9	4	9	3.5	9	2.57
396	–	–	–	–	–	–		–	–	–	–	–	–		–	–	–	–	–	–
397	–	–	–	–	–	–		–	–	–	–	–	–		–	–	–	–	–	–
398	–	–	–	–	–	–		–	–	–	–	–	–		–	–	–	–	–	–
399	–	–	–	–	–	–		−	−	−	−	−	−		–	–	–	–	–	–
400	–	–	–	–	–	–		−	−	−	−	−	−		–	−	−	−	−	−
401	3	11	3	11	3	11	3.66	6	10	6	10	6	10	1.66	4	10	4	10	4	10	2.5
402	4	20	5	20	4.5	20	4.44	3	11	4	11	3.5	11	3.14	5	16	5	16	5	16	3.2
403	4	10	4	10	4	10	2.5	8	11	8	12	8	11.5	1.43	6	11	9	13	7.5	12	1.6
404	26	35	12	26	19	30.5	1.6	4	15	4	15	4	15	3.75	4	20	3	19	3.5	19.5	5.57
405	4	10	4	10	4	10	2.5	6	10	7	10	6.5	10	1.53	3	8	5	9	4	8.5	2.12
406	5	11	5	11	5	11	2.2	8	11	9	12	8.5	11.5	1.35	3	19	3	19	3	19	6.33
407	5	12	6	13	5.5	12.5	2.27	6	10	7	10	6.5	10	1.53	4	12	4	12	4	12	3
408	–	–	–	–	–	–		–	–	–	–	–	–		–	–	–	–	–	–
409	–	–	–	–	–	–		–	–	–	–	–	–		–	–	–	–	–	–
410	–	–	–	–	–	–		–	–	–	–	–	–		–	–	–	–	–	–
411	6	11	6	10	6	10.5	1.75	6	7	6	7	6	7	1.16	10	12	9	11	9.5	11.5	1.21
412	–	–	–	–	–	–		–	–	–	–	–	–		–	–	–	–	–	–
413	2	8	2	7	2	7.5	3.75	7	14	4	11	5.5	12.5	2.27	4	12	4	11	4	11.5	2.87
414	3	9	3	8	3	8.5	2.83	3	10	4	11	3.5	10.5	3	5	19	6	19	5.5	19	3.45
415	5	10	5	10	5	10	2	6	13	6	14	6	13.5	2.25	4	12	5	12	4.5	12	2.66
416	3	10	3	9	3	9.5	3.16	8	15	6	13	7	14	2	3	17	4	18	3.5	17.5	5
417	6	10	4	9	5	9.5	1.9	4	11	5	12	4.5	11.5	2.55	6	11	7	11	6.5	11	1.69
418	–	–	–	–	–	–		–	–	–	–	–	–		–	–	–	–	–	–
419	–	–	–	–	–	–		–	–	–	–	–	–		–	–	–	–	–	–
420	12	22	22	27	17	24.5	1.44	12	18	10	15	11	16.5	1.5	4	11	4	10	4	10.5	2.62
421	4	11	4	11	4	11	2.75	10	19	4	14	7	16.5	2.35	25	33	24	30	24.5	31.5	1.28
422	8	23	9	23	8.5	23	2.7	9	13	7	13	8	13	1.62	3	11	4	10	3.5	10.5	3
423	3	10	3	10	3	10	3.33	4	20	4	17	4	18.5	4.62	5	11	4	11	4.5	11	2.44
424	1	4	1	2	1	3	3	11	12	13	14	12	13	1.08	8	9	9	11	8.5	10	1.17
425	7	21	9	20	8	20.5	2.56	4	14	4	15	4	14.5	3.62	4	11	4	11	4	11	2.75
426	21	29	18	25	19.5	27	1.38	4	14	4	15	4	14.5	3.62	4	14	4	13	4	13.5	3.37
427	6	10	6	10	6	10	1.66	8	11	8	11	8	11	1.37	6	9	6	9	6	9	1.5
428	12	29	10	28	11	28.5	2.59	5	25	5	25	5	25	5	11	25	10	27	10.5	26	2.47
429	5	22	4	11	4.5	16.5	3.66	5	25	5	26	5	25.5	5.1	4	11	6	29	5	20	4
430	4	16	4	16	4	16	4	7	27	5	26	6	26.5	4.41	5	25	6	27	5.5	26	4.72
431	–	–	–	–	–	–		–	–	–	–	–	–		–	–	–	–	–	–
432	3	15	3	15	3	15	5	4	23	4	24	4	23.5	5.87	4	21	4	20	4	20.5	5.12
433	3	16	3	16	3	16	5.33	4	25	5	25	4.5	25	5.55	5	27	6	27	5.5	27	4.9
434	–	–	–	–	–	–		–	–	–	–	–	–		–	–	–	–	–	–
435	–	–	–	–	–	–		–	–	–	–	–	–		–	–	–	–	–	–
436	6	22	6	21	6	21.5	3.58	6	18	6	18	6	18	3	5	23	5	24	5	23.5	4.7
437	5	19	4	14	4.5	16.5	3.66	5	25	5	25	5	25	5	6	27	6	28	6	27.5	4.58
438	–	–	–	–	–	–		–	–	–	–	–	–		–	–	–	–	–	–
439	–	–	–	–	–	–		–	–	–	–	–	–		–	–	–	–	–	–
440	–	–	–	–	–	–		–	–	–	–	–	–		–	–	–	–	–	–
441	–	–	–	–	–	–		–	–	–	–	–	–		–	–	–	–	–	–
442	–	–	–	–	–	–		–	–	–	–	–	–		–	–	–	–	–	–
443	–	–	–	–	–	–		–	–	–	–	–	–		–	–	–	–	–	–
444	–	–	–	–	–	–		–	–	–	–	–	–		–	–	–	–	–	–
445	–	–	–	–	–	–		–	–	–	–	–	–		–	–	–	–	–	–
446	–	–	–	–	–	–		–	–	–	–	–	–		–	–	–	–	–	–
447	–	–	–	–	–	–		–	–	–	–	–	–		–	–	–	–	–	–
448	6	23	6	23	6	23	3.83	5	22	5	22	5	22	4.4	5	23	5	23	5	23	4.6
449	5	21	6	21	5.5	21	3.82	5	21	5	21	5	21	4.2	5	22	5	22	5	22	4.4
450	5	22	6	22	5.5	22	4	4	21	4	21	4	21	5.25	4	21	4	21	4	21	5.25
451	5	20	5	21	5	20.5	4.1	5	20	5	20	5	20	4	5	21	5	21	5	21	4.2
