# Supplementary material for: Pectinolytic Bacterial Consortia Reduce Jute Retting Period and Improve Fibre Quality
Source: Sci Rep. 2020 Mar 20;10:5174. doi: 10.1038/s41598-020-61898-z (PMC7083874; doi:10.1038/s41598-020-61898-z)
Supplement: Supplementary file 3 — Supplementary Table 2. [file 41598_2020_61898_MOESM3_ESM.xlsx]

## Sheet: DRW-1
Supplementary Table 2. Liquid Culture Extracellular Enzyme Activity
Sample DRW-1
ID	Pectinase Activity			Xylanase Activity			Cellulase Activity
	Diameter of clear zone (mm)			Diameter of clear zone (mm)			Diameter of clear zone (mm)
	Well 1	Well 2	Average	Well 1	Well 2	Average	Well 1	Well 2	Average
1	₋	₋	₋	₋	₋	₋	₋	₋	₋
2	12	13	12.5	10	11	10.5	11	12	11.5
7	19	20	19.5	18	19	18.5	17	17	17
16	17	17	17	17	18	17.5	17	17	17
23	11	12	11.5	13	11	12	10	10	10
28	12	13	12.5	15	15	15	15	15	15
32	11	11	11	14	13	13.5	11	10.5	10.75
34	19	19	19	19	19	19	18	17	17.5
36	19	19	19	18	18	18	17	16	16.5
39	₋	₋	₋	₋	₋	₋	₋	₋	₋
41	₋	₋	₋	₋	₋	₋	₋	₋	₋
43	₋	₋	₋	₋	₋	₋	₋	₋	₋
46	10	11	10.5	14	13	13.5	10	10	10
49	11	11	11	13	12	12.5	13	12	12.5
51	11	11	11	14	14	14	11	11	11
52	18	16	17	17	17	17	19	18	18.5
57	8	9	8.5	15	15	15	14	12	13
58	11	11	11	12	13	12.5	14	13	13.5
59	8	8	8	14	14	14	14	13	13.5
60	12	11	11.5	13	14	13.5	15	15	15
61	13	14	13.5	13	13	13	14	15	14.5

## Sheet: DRW-2
Sample DRW-2
ID	Pectinase Activity			Xylanase Activity			Cellulase Activity
	Diameter of clear zone (mm)			Diameter of clear zone (mm)			Diameter of clear zone (mm)
	Well 1	Well 2	Average	Well 1	Well 2	Average	Well 1	Well 2	Average
62	14	14	14	16	14	15	16	16	16
63	15	15	15	13	13	13	11	12	11.5
64	10	11	10.5	11	11	11	11	11	11
68	₋	₋	₋	₋	₋	₋	₋	₋	₋
69	₋	₋	₋	₋	₋	₋	₋	₋	₋
70	12	12	12	10	8	9	8	9	8.5
78	18	18	18	16	16	16	9	10	9.5
82	11	11	11	13	15	14	15	15	15
83	10	10	10	9	8	8.5	9	8	8.5
84	21	21	21	21	21	21	13	13	13
86	₋	₋	₋	₋	₋	₋	₋	₋	₋
87	11	12	11.5	11	11	11	11	11	11
88	11	11	11	12	12	12	10	10	10
90	10	10	10	9	8	8.5	9	8	8.5
96	9	10	9.5	13	12	12.5	11	11	11
97	13	13	13	16	16	16	17	18	17.5
98	16	16	16	17	17	17	10	10	10
100	₋	₋	₋	₋	₋	₋	₋	₋	₋
104	23	23	23	24	23	23.5	15	14	14.5
105	17	15	16	15	15	15	9	8	8.5

## Sheet: DRW-3
Sample DRW-3
ID	Pectinase Activity			Xylanase Activity			Cellulase Activity
	Diameter of clear zone (mm)			Diameter of clear zone (mm)			Diameter of clear zone (mm)
	Well 1	Well 2	Average	Well 1	Well 2	Average	Well 1	Well2	Average
112	24	24	24	22	22	22	19	20	19.5
114	12	11	11.5	13	13	13	12	11	11.5
122	₋	₋	₋	₋	₋	₋	₋	₋	₋
127	14	13	13.5	13	13	13	11	11	11
129	11	12	11.5	12	13	12.5	14	14	14
133	13	13	13	13	13	13	14	14	14
134	13	13	13	13	13	13	13	13	13
136	14	14	14	12	12	12	13	13	13
139	₋	₋	₋	₋	₋	₋	₋	₋	₋
140	₋	₋	₋	₋	₋	₋	₋	₋	₋
147	20	20	20	21	21	21	21	21	21
148	12	12	12	11	11	11	9	9	9
152	10	10	10	10	10	10	10	10	10
153	16	16	16	15	15	15	16	16	16
154	19	19	19	18	18	18	17	17	17
157	11	11	11	13	13	13	14	14	14
158	17	16	16.5	14	14	14	16	16	16
159	16	18	17	17	17	17	15	15	15
160	12	12	12	13	13	13	13	13	13
166	17	17	17	16	16	16	10	11	10.5
167	25	26	25.5	24	23	23.5	22	23	22.5
171	14	14	14	12	12	12	13	13	13
173	14	13	13.5	12	12	12	13	13	13

## Sheet: DRW-4
Sample DRW-4
ID	Pectinase Activity			Xylanase Activity			Cellulase Activity
	Diameter of clear zone (mm)			Diameter of clear zone (mm)			Diameter of clear zone (mm)
	Well 1	Well 2	Average	Well 1	Well 2	Average	Well 1	Well2	Average
176	₋	₋	₋	₋	₋	₋	₋	₋	₋
179	₋	₋	₋	₋	₋	₋	₋	₋	₋
188	9	10	9.5	15	14	14.5	14	14	14
191	23	22	22.5	23	24	23.5	13	12	12.5
195	11	12	11.5	14	14	14	12	12	12
199	10	10	10	12	12	12	12	11	11.5
201	10	10	10	9	10	9.5	11	11	11
204	15	16	15.5	13	14	13.5	10	9	9.5
205	₋	₋	₋	₋	₋	₋	₋	₋	₋
207	16	18	17	15	15	15	15	15	15
208	15	15	15	16	16	16	10	10	10
221	21	20	21.5	21	21	21	16	15	15.5
225	16	16	16	17	17	17	17	17	17
226	19	19	19	17	17	17	15	15	15
229	13	13	13	11	12	11.5	11	11	11
235	14	13	13.5	13	13	13	12	12	12
236	11	10	10.5	9	10	9.5	10	11	10.5
237	₋	₋	₋	8	9	8.5	10	10	10
238	14	12	13	12	11	11.5	11	11	11
240	14	15	14.5	14	12	13	13	12	12.5
243	₋	₋	₋	₋	₋	₋	₋	₋	₋
244	13	12	12.5	13	13	13	13	14	13.5
250	₋	₋	₋	₋	₋	₋	₋	₋	₋
275	11	11	11	11	11	11	9	9	9
276	12	12	12	12	12	12	9	10	9.5
277	10	10	10	10	11	10.5	12	12	12
278	14	14	14	14	14	14	16	15	15.5
279	14	14	14	14	13	13.5	14	14	14
280	₋	₋	₋	₋	₋	₋	₋	₋	₋
282	11	11	11	12	13	12.5	11	12	11.5
285	12	12	12	11	11	11	12	12	12
297	17	16	16.5	16	17	16.5	15	15	15
299	21	21	21	23	24	23.5	21	19	20
307	23	22	22.5	25	25	25	25	25	25
310	20	20	20	22	22	22	22	22	22
312	22	22	22	20	20	20	21	21	21
317	20	19	19.5	23	23	23	19	20	19.5
319	12	13	12.5	12	12	12	12	13	12.5

## Sheet: DRW-5
Sample DRW-5
ID	Pectinase Activity			Xylanase Activity			Cellulase Activity
	Diameter of clear zone (mm)			Diameter of clear zone (mm)			Diameter of clear zone (mm)
	Well 1	Well 2	Average	Well 1	Well 2	Average	Well 1	Well 2	Average
328	12	12	12	11	10	10.5	10	11	10.5
329	12	12	12	11	11	11	11	11	11
332	12	13	12.5	12	11	11.5	10	10	10
333	₋	₋	₋	₋	₋	₋	₋	₋	₋
334	₋	₋	₋	₋	₋	₋	₋	₋	₋
335	₋	₋	₋	₋	₋	₋	₋	₋	₋
338	12	12	12	11	14	12.5	13	14	13.5
340	11	11	11	11	11	11	11	11	11
350	₋	₋	₋	₋	₋	₋	₋	₋	₋
351	10	10	10	11	10	10.5	11	11	11
356	₋	₋	₋	₋	₋	₋	₋	₋	₋
359	₋	₋	₋	₋	₋	₋	₋	₋	₋
360	17	17	17	19	18	18.5	16	14	15
361	11	11	11	11	11	11	11	11	11
362	14	15	14.5	15	15	15	17	18	17.5
363	17	17	17	15	15	15	16	16	16
364	15	15	15	16	16	16	14	14	14
365	16	16	16	13	13	13	10	10	10
368	11	12	11.5	10	11	10.5	8	6	7
370	14	15	14.5	19	19	19	10	10	10
374	20	20	20	20	20	20	14	14	14
377	11	11	11	11	11	11	11	11	11
381	15	16	15.5	17	17	17	16	16	16
382	16	16	16	17	18	17.5	18	18	18
383	16	15	15.5	16	16	16	18	17	17.5
384	17	17	17	18	18	18	10	10	10
385	₋	₋	₋	₋	₋	₋	₋	₋	₋
387	17	16	16.5	16	16	16	14	14	14
388	13	13	13	15	15	15	9	9	9
389	12	14	13	15	14	14.5	11	12	11.5
390	15	15	15	16	16	16	15	15	15
393	14	15	14.5	14	13	13.5	16	17	16.5
394	12	13	12.5	11	11	11	11	11	11
395	15	15	15	14	15	14.5	14	14	14
401	12	14	13	14	14	14	13	15	14
402	14	14	14	15	16	15.5	10	11	10.5
403	15	16	15.5	13	13	13	15	15	15
404	19	19	19	19	18	18.5	13	13	13
405	9	10	9.5	13	14	13.5	13	13	13
406	8	7	7.5	14	13	13.5	13	15	14
407	11	10	10.5	13	13	13	12	12	12
411	11	12	11.5	13	13	13	14	15	14.5
413	16	15	15.5	17	15	16	17	18	17.5
414	16	16	16	16	16	16	18	17	17.5
415	15	15	15	11	11	11	9	9	9
416	11	12	11.5	13	12	12.5	13	13	13
417	25	25	25	23	23	23	10	11	10.5
420	19	18	18.5	19	19	19	17	18	17.5
421	19	19	19	20	20	20	10	10	10
422	18	19	18.5	19	17	18	20	19	19.5
423	19	17	18	19	18	18.5	17	17	17
424	14	15	14.5	15	15	15	11	11	11
425	17	17	17	17	17	17	16	17	16.5
426	18	18	18	18	19	18.5	18	16	17
427	12	13	12.5	18	16	17	14	12	13
428	18	18	18	15	16	15.5	17	18	17.5
429	24	24	24	27	27	27	18	18	18
430	23	22	22.5	24	24	24	20	21	20.5
432	20	20	20	20	20	20	20	20	20
433	23	24	23.5	25	26	25.5	21	21	21
436	23	21	22	23	24	23.5	19	20	20.5
437	23	23	23	25	24	24.5	25	25	25
448	23	23	23	23	23	23	20	20	20
449	21	21	21	21	21	21	18	18	18
450	22	22	22	22	21	21.5	20	21	20.5
451	22	22	22	22	22	22	20	22	21
