# Supplementary material for: Pectinolytic Bacterial Consortia Reduce Jute Retting Period and Improve Fibre Quality
Source: Sci Rep. 2020 Mar 20;10:5174. doi: 10.1038/s41598-020-61898-z (PMC7083874; doi:10.1038/s41598-020-61898-z)
Supplement: Supplementary file 4 — Supplementary Table 3. [file 41598_2020_61898_MOESM4_ESM.xlsx]

## Sheet: Sheet1
Supplemenatry Table 3. Metadata of 16s rRNA sequences of retting isolates
Serial_No.	Isolate_ID	Organism_names	Strain	GenBank Accession number	Mol_type	Collected_by	Collection_date	Country	Isolation_source	Lat_Lon	Specimen_voucher	Note	Fwd_primer_name	Fwd_primer_seq	Rev_primer_name	Rev_primer_seq
Seq1	46	Bacillus aryabhattai	RW001	MH010052	Genomic DNA	Rajnee Hassan	2013-07-02	Bangladesh	Daleswari river water	Manikganj 23° 52' 56"N 90° 01' 53"E	BARJ_RW001	BARJ: Basic and Applied Research on Jute	27F	5' AGAGTTTGATCMTGGCTCAG 3'	1492R	5' GGTTACCTTGTTACGACTT 3'
Seq2	49	Bacillus aryabhattai	RW002	MH010053	Genomic DNA	Rajnee Hassan	2013-07-02	Bangladesh	Daleswari river water	Manikganj 23° 52' 56"N 90° 01' 53"E	BARJ_RW002	BARJ: Basic and Applied Research on Jute	27F	5' AGAGTTTGATCMTGGCTCAG 3'	1492R	5' GGTTACCTTGTTACGACTT 3'
Seq3	51	Bacillus aryabhattai	RW003	MH010054	Genomic DNA	Rajnee Hassan	2013-07-02	Bangladesh	Daleswari river water	Manikganj 23° 52' 56"N 90° 01' 53"E	BARJ_RW003	BARJ: Basic and Applied Research on Jute	27F	5' AGAGTTTGATCMTGGCTCAG 3'	1492R	5' GGTTACCTTGTTACGACTT 3'
Seq4	52	Bacillus subtilis	RW004	MH010055	Genomic DNA	Rajnee Hassan	2013-07-02	Bangladesh	Daleswari river water	Manikganj 23° 52' 56"N 90° 01' 53"E	BARJ_RW004	BARJ: Basic and Applied Research on Jute	27F	5' AGAGTTTGATCMTGGCTCAG 3'	1492R	5' GGTTACCTTGTTACGACTT 3'
Seq5	57	Bacillus megaterium	RW005	MH010056	Genomic DNA	Rajnee Hassan	2013-07-02	Bangladesh	Daleswari river water	Manikganj 23° 52' 56"N 90° 01' 53"E	BARJ_RW005	BARJ: Basic and Applied Research on Jute	27F	5' AGAGTTTGATCMTGGCTCAG 3'	1492R	5' GGTTACCTTGTTACGACTT 3'
Seq6	58	Bacillus aryabhattai	RW006	MH010057	Genomic DNA	Rajnee Hassan	2013-07-02	Bangladesh	Daleswari river water	Manikganj 23° 52' 56"N 90° 01' 53"E	BARJ_RW006	BARJ: Basic and Applied Research on Jute	27F	5' AGAGTTTGATCMTGGCTCAG 3'	1492R	5' GGTTACCTTGTTACGACTT 3'
Seq7	59	Bacillus megaterium	RW007	MH010058	Genomic DNA	Rajnee Hassan	2013-07-02	Bangladesh	Daleswari river water	Manikganj 23° 52' 56"N 90° 01' 53"E	BARJ_RW007	BARJ: Basic and Applied Research on Jute	27F	5' AGAGTTTGATCMTGGCTCAG 3'	1492R	5' GGTTACCTTGTTACGACTT 3'
Seq8	60	Bacillus megaterium	RW008	MH010059	Genomic DNA	Rajnee Hassan	2013-07-02	Bangladesh	Daleswari river water	Manikganj 23° 52' 56"N 90° 01' 53"E	BARJ_RW008	BARJ: Basic and Applied Research on Jute	27F	5' AGAGTTTGATCMTGGCTCAG 3'	1492R	5' GGTTACCTTGTTACGACTT 3'
Seq9	61	Bacillus cereus	RW009	MH010060	Genomic DNA	Rajnee Hassan	2013-07-02	Bangladesh	Daleswari river water	Manikganj 23° 52' 56"N 90° 01' 53"E	BARJ_RW009	BARJ: Basic and Applied Research on Jute	27F	5' AGAGTTTGATCMTGGCTCAG 3'	1492R	5' GGTTACCTTGTTACGACTT 3'
Seq10	96	Bacillus aryabhattai	RW010	MH010061	Genomic DNA	Rajnee Hassan	2013-07-05	Bangladesh	Daleswari river water	Manikganj 23° 52' 56"N 90° 01' 53"E	BARJ_RW010	BARJ: Basic and Applied Research on Jute	27F	5' AGAGTTTGATCMTGGCTCAG 3'	1492R	5' GGTTACCTTGTTACGACTT 3'
Seq11	97	Bacillus subtilis	RW011	MH010062	Genomic DNA	Rajnee Hassan	2013-07-05	Bangladesh	Daleswari river water	Manikganj 23° 52' 56"N 90° 01' 53"E	BARJ_RW011	BARJ: Basic and Applied Research on Jute	27F	5' AGAGTTTGATCMTGGCTCAG 3'	1492R	5' GGTTACCTTGTTACGACTT 3'
Seq12	98	Bacillus subtilis	RW012	MH010063	Genomic DNA	Rajnee Hassan	2013-07-05	Bangladesh	Daleswari river water	Manikganj 23° 52' 56"N 90° 01' 53"E	BARJ_RW012	BARJ: Basic and Applied Research on Jute	27F	5' AGAGTTTGATCMTGGCTCAG 3'	1492R	5' GGTTACCTTGTTACGACTT 3'
Seq13	147	Bacillus cereus	RW013	MH010064	Genomic DNA	Rajnee Hassan	2013-07-08	Bangladesh	Daleswari river water	Manikganj 23° 52' 56"N 90° 01' 53"E	BARJ_RW013	BARJ: Basic and Applied Research on Jute	27F	5' AGAGTTTGATCMTGGCTCAG 3'	1492R	5' GGTTACCTTGTTACGACTT 3'
Seq14	148	Bacillus aryabhattai	RW014	MH010065	Genomic DNA	Rajnee Hassan	2013-07-08	Bangladesh	Daleswari river water	Manikganj 23° 52' 56"N 90° 01' 53"E	BARJ_RW014	BARJ: Basic and Applied Research on Jute	27F	5' AGAGTTTGATCMTGGCTCAG 3'	1492R	5' GGTTACCTTGTTACGACTT 3'
Seq15	152	Bacillus xiamenensis	RW015	MH010066	Genomic DNA	Rajnee Hassan	2013-07-08	Bangladesh	Daleswari river water	Manikganj 23° 52' 56"N 90° 01' 53"E	BARJ_RW015	BARJ: Basic and Applied Research on Jute	27F	5' AGAGTTTGATCMTGGCTCAG 3'	1492R	5' GGTTACCTTGTTACGACTT 3'
Seq16	153	Bacillus subtilis	RW016	MH010067	Genomic DNA	Rajnee Hassan	2013-07-08	Bangladesh	Daleswari river water	Manikganj 23° 52' 56"N 90° 01' 53"E	BARJ_RW016	BARJ: Basic and Applied Research on Jute	27F	5' AGAGTTTGATCMTGGCTCAG 3'	1492R	5' GGTTACCTTGTTACGACTT 3'
Seq17	154	Bacillus subtilis	RW017	MH010068	Genomic DNA	Rajnee Hassan	2013-07-08	Bangladesh	Daleswari river water	Manikganj 23° 52' 56"N 90° 01' 53"E	BARJ_RW017	BARJ: Basic and Applied Research on Jute	27F	5' AGAGTTTGATCMTGGCTCAG 3'	1492R	5' GGTTACCTTGTTACGACTT 3'
Seq18	157	Bacillus aryabhattai	RW018	MH010069	Genomic DNA	Rajnee Hassan	2013-07-08	Bangladesh	Daleswari river water	Manikganj 23° 52' 56"N 90° 01' 53"E	BARJ_RW018	BARJ: Basic and Applied Research on Jute	27F	5' AGAGTTTGATCMTGGCTCAG 3'	1492R	5' GGTTACCTTGTTACGACTT 3'
Seq19	158	Bacillus aryabhattai	RW019	MH010070	Genomic DNA	Rajnee Hassan	2013-07-08	Bangladesh	Daleswari river water	Manikganj 23° 52' 56"N 90° 01' 53"E	BARJ_RW019	BARJ: Basic and Applied Research on Jute	27F	5' AGAGTTTGATCMTGGCTCAG 3'	1492R	5' GGTTACCTTGTTACGACTT 3'
Seq20	159	Bacillus cereus	RW020	MH010071	Genomic DNA	Rajnee Hassan	2013-07-08	Bangladesh	Daleswari river water	Manikganj 23° 52' 56"N 90° 01' 53"E	BARJ_RW020	BARJ: Basic and Applied Research on Jute	27F	5' AGAGTTTGATCMTGGCTCAG 3'	1492R	5' GGTTACCTTGTTACGACTT 3'
Seq21	160	Bacillus aryabhattai	RW021	MH010072	Genomic DNA	Rajnee Hassan	2013-07-08	Bangladesh	Daleswari river water	Manikganj 23° 52' 56"N 90° 01' 53"E	BARJ_RW021	BARJ: Basic and Applied Research on Jute	27F	5' AGAGTTTGATCMTGGCTCAG 3'	1492R	5' GGTTACCTTGTTACGACTT 3'
Seq22	244	Bacillus aryabhattai	RW022	MH010073	Genomic DNA	Rajnee Hassan	2013-07-11	Bangladesh	Daleswari river water	Manikganj 23° 52' 56"N 90° 01' 53"E	BARJ_RW022	BARJ: Basic and Applied Research on Jute	27F	5' AGAGTTTGATCMTGGCTCAG 3'	1492R	5' GGTTACCTTGTTACGACTT 3'
Seq23	275	Bacillus aryabhattai	RW023	MH010074	Genomic DNA	Rajnee Hassan	2013-07-11	Bangladesh	Daleswari river water	Manikganj 23° 52' 56"N 90° 01' 53"E	BARJ_RW023	BARJ: Basic and Applied Research on Jute	27F	5' AGAGTTTGATCMTGGCTCAG 3'	1492R	5' GGTTACCTTGTTACGACTT 3'
Seq24	276	Bacillus aryabhattai	RW024	MH010075	Genomic DNA	Rajnee Hassan	2013-07-11	Bangladesh	Daleswari river water	Manikganj 23° 52' 56"N 90° 01' 53"E	BARJ_RW024	BARJ: Basic and Applied Research on Jute	27F	5' AGAGTTTGATCMTGGCTCAG 3'	1492R	5' GGTTACCTTGTTACGACTT 3'
Seq25	277	Bacillus aryabhattai	RW025	MH010076	Genomic DNA	Rajnee Hassan	2013-07-11	Bangladesh	Daleswari river water	Manikganj 23° 52' 56"N 90° 01' 53"E	BARJ_RW025	BARJ: Basic and Applied Research on Jute	27F	5' AGAGTTTGATCMTGGCTCAG 3'	1492R	5' GGTTACCTTGTTACGACTT 3'
Seq26	278	Bacillus aryabhattai	RW026	MH010077	Genomic DNA	Rajnee Hassan	2013-07-11	Bangladesh	Daleswari river water	Manikganj 23° 52' 56"N 90° 01' 53"E	BARJ_RW026	BARJ: Basic and Applied Research on Jute	27F	5' AGAGTTTGATCMTGGCTCAG 3'	1492R	5' GGTTACCTTGTTACGACTT 3'
Seq27	279	Bacillus aryabhattai	RW027	MH010078	Genomic DNA	Rajnee Hassan	2013-07-11	Bangladesh	Daleswari river water	Manikganj 23° 52' 56"N 90° 01' 53"E	BARJ_RW027	BARJ: Basic and Applied Research on Jute	27F	5' AGAGTTTGATCMTGGCTCAG 3'	1492R	5' GGTTACCTTGTTACGACTT 3'
Seq28	282	Bacillus subtilis	RW028	MH010079	Genomic DNA	Rajnee Hassan	2013-07-11	Bangladesh	Daleswari river water	Manikganj 23° 52' 56"N 90° 01' 53"E	BARJ_RW028	BARJ: Basic and Applied Research on Jute	27F	5' AGAGTTTGATCMTGGCTCAG 3'	1492R	5' GGTTACCTTGTTACGACTT 3'
Seq29	285	Bacillus aryabhattai	RW029	MH010080	Genomic DNA	Rajnee Hassan	2013-07-11	Bangladesh	Daleswari river water	Manikganj 23° 52' 56"N 90° 01' 53"E	BARJ_RW029	BARJ: Basic and Applied Research on Jute	27F	5' AGAGTTTGATCMTGGCTCAG 3'	1492R	5' GGTTACCTTGTTACGACTT 3'
Seq30	297	Bacillus subtilis	RW030	MH010081	Genomic DNA	Rajnee Hassan	2013-07-11	Bangladesh	Daleswari river water	Manikganj 23° 52' 56"N 90° 01' 53"E	BARJ_RW030	BARJ: Basic and Applied Research on Jute	27F	5' AGAGTTTGATCMTGGCTCAG 3'	1492R	5' GGTTACCTTGTTACGACTT 3'
Seq31	403	Bacillus aryabhattai	RW031	MH010082	Genomic DNA	Rajnee Hassan	2013-07-14	Bangladesh	Daleswari river water	Manikganj 23° 52' 56"N 90° 01' 53"E	BARJ_RW031	BARJ: Basic and Applied Research on Jute	27F	5' AGAGTTTGATCMTGGCTCAG 3'	1492R	5' GGTTACCTTGTTACGACTT 3'
Seq32	404	Bacillus subtilis	RW032	MH010083	Genomic DNA	Rajnee Hassan	2013-07-14	Bangladesh	Daleswari river water	Manikganj 23° 52' 56"N 90° 01' 53"E	BARJ_RW032	BARJ: Basic and Applied Research on Jute	27F	5' AGAGTTTGATCMTGGCTCAG 3'	1492R	5' GGTTACCTTGTTACGACTT 3'
Seq33	405	Bacillus subtilis	RW033	MH010084	Genomic DNA	Rajnee Hassan	2013-07-14	Bangladesh	Daleswari river water	Manikganj 23° 52' 56"N 90° 01' 53"E	BARJ_RW033	BARJ: Basic and Applied Research on Jute	27F	5' AGAGTTTGATCMTGGCTCAG 3'	1492R	5' GGTTACCTTGTTACGACTT 3'
Seq34	407	Bacillus aryabhattai	RW034	MH010085	Genomic DNA	Rajnee Hassan	2013-07-14	Bangladesh	Daleswari river water	Manikganj 23° 52' 56"N 90° 01' 53"E	BARJ_RW034	BARJ: Basic and Applied Research on Jute	27F	5' AGAGTTTGATCMTGGCTCAG 3'	1492R	5' GGTTACCTTGTTACGACTT 3'
Seq35	411	Bacillus megaterium	RW035	MH010086	Genomic DNA	Rajnee Hassan	2013-07-14	Bangladesh	Daleswari river water	Manikganj 23° 52' 56"N 90° 01' 53"E	BARJ_RW035	BARJ: Basic and Applied Research on Jute	27F	5' AGAGTTTGATCMTGGCTCAG 3'	1492R	5' GGTTACCTTGTTACGACTT 3'
Seq36	413	Bacillus subtilis	RW036	MH010087	Genomic DNA	Rajnee Hassan	2013-07-14	Bangladesh	Daleswari river water	Manikganj 23° 52' 56"N 90° 01' 53"E	BARJ_RW036	BARJ: Basic and Applied Research on Jute	27F	5' AGAGTTTGATCMTGGCTCAG 3'	1492R	5' GGTTACCTTGTTACGACTT 3'
Seq37	414	Bacillus subtilis	RW037	MH010088	Genomic DNA	Rajnee Hassan	2013-07-14	Bangladesh	Daleswari river water	Manikganj 23° 52' 56"N 90° 01' 53"E	BARJ_RW037	BARJ: Basic and Applied Research on Jute	27F	5' AGAGTTTGATCMTGGCTCAG 3'	1492R	5' GGTTACCTTGTTACGACTT 3'
Seq38	415	Bacillus subtilis	RW038	MH010089	Genomic DNA	Rajnee Hassan	2013-07-14	Bangladesh	Daleswari river water	Manikganj 23° 52' 56"N 90° 01' 53"E	BARJ_RW038	BARJ: Basic and Applied Research on Jute	27F	5' AGAGTTTGATCMTGGCTCAG 3'	1492R	5' GGTTACCTTGTTACGACTT 3'
Seq39	416	Bacillus subtilis	RW039	MH010090	Genomic DNA	Rajnee Hassan	2013-07-14	Bangladesh	Daleswari river water	Manikganj 23° 52' 56"N 90° 01' 53"E	BARJ_RW039	BARJ: Basic and Applied Research on Jute	27F	5' AGAGTTTGATCMTGGCTCAG 3'	1492R	5' GGTTACCTTGTTACGACTT 3'
Seq40	417	Bacillus megaterium	RW040	MH010091	Genomic DNA	Rajnee Hassan	2013-07-14	Bangladesh	Daleswari river water	Manikganj 23° 52' 56"N 90° 01' 53"E	BARJ_RW040	BARJ: Basic and Applied Research on Jute	27F	5' AGAGTTTGATCMTGGCTCAG 3'	1492R	5' GGTTACCTTGTTACGACTT 3'
Seq41	420	Bacillus subtilis	RW041	MH010092	Genomic DNA	Rajnee Hassan	2013-07-14	Bangladesh	Daleswari river water	Manikganj 23° 52' 56"N 90° 01' 53"E	BARJ_RW041	BARJ: Basic and Applied Research on Jute	27F	5' AGAGTTTGATCMTGGCTCAG 3'	1492R	5' GGTTACCTTGTTACGACTT 3'
Seq42	421	Bacillus subtilis	RW042	MH010093	Genomic DNA	Rajnee Hassan	2013-07-14	Bangladesh	Daleswari river water	Manikganj 23° 52' 56"N 90° 01' 53"E	BARJ_RW042	BARJ: Basic and Applied Research on Jute	27F	5' AGAGTTTGATCMTGGCTCAG 3'	1492R	5' GGTTACCTTGTTACGACTT 3'
Seq43	422	Bacillus subtilis	RW043	MH010094	Genomic DNA	Rajnee Hassan	2013-07-14	Bangladesh	Daleswari river water	Manikganj 23° 52' 56"N 90° 01' 53"E	BARJ_RW043	BARJ: Basic and Applied Research on Jute	27F	5' AGAGTTTGATCMTGGCTCAG 3'	1492R	5' GGTTACCTTGTTACGACTT 3'
Seq44	423	Bacillus subtilis	RW044	MH010095	Genomic DNA	Rajnee Hassan	2013-07-14	Bangladesh	Daleswari river water	Manikganj 23° 52' 56"N 90° 01' 53"E	BARJ_RW044	BARJ: Basic and Applied Research on Jute	27F	5' AGAGTTTGATCMTGGCTCAG 3'	1492R	5' GGTTACCTTGTTACGACTT 3'
Seq45	424	Bacillus aryabhattai	RW045	MH010096	Genomic DNA	Rajnee Hassan	2013-07-14	Bangladesh	Daleswari river water	Manikganj 23° 52' 56"N 90° 01' 53"E	BARJ_RW045	BARJ: Basic and Applied Research on Jute	27F	5' AGAGTTTGATCMTGGCTCAG 3'	1492R	5' GGTTACCTTGTTACGACTT 3'
Seq46	425	Bacillus subtilis	RW046	MH010097	Genomic DNA	Rajnee Hassan	2013-07-14	Bangladesh	Daleswari river water	Manikganj 23° 52' 56"N 90° 01' 53"E	BARJ_RW046	BARJ: Basic and Applied Research on Jute	27F	5' AGAGTTTGATCMTGGCTCAG 3'	1492R	5' GGTTACCTTGTTACGACTT 3'
Seq47	426	Bacillus subtilis	RW047	MH010098	Genomic DNA	Rajnee Hassan	2013-07-14	Bangladesh	Daleswari river water	Manikganj 23° 52' 56"N 90° 01' 53"E	BARJ_RW047	BARJ: Basic and Applied Research on Jute	27F	5' AGAGTTTGATCMTGGCTCAG 3'	1492R	5' GGTTACCTTGTTACGACTT 3'
Seq48	427	Bacillus aryabhattai	RW048	MH010099	Genomic DNA	Rajnee Hassan	2013-07-14	Bangladesh	Daleswari river water	Manikganj 23° 52' 56"N 90° 01' 53"E	BARJ_RW048	BARJ: Basic and Applied Research on Jute	27F	5' AGAGTTTGATCMTGGCTCAG 3'	1492R	5' GGTTACCTTGTTACGACTT 3'
Seq49	428	Bacillus subtilis	RW049	MH010100	Genomic DNA	Rajnee Hassan	2013-07-14	Bangladesh	Daleswari river water	Manikganj 23° 52' 56"N 90° 01' 53"E	BARJ_RW049	BARJ: Basic and Applied Research on Jute	27F	5' AGAGTTTGATCMTGGCTCAG 3'	1492R	5' GGTTACCTTGTTACGACTT 3'
Seq50	2	Bacillus aryabhattai	RW050	MH010101	Genomic DNA	Rajnee Hassan	2013-07-02	Bangladesh	Daleswari river water	Manikganj 23° 52' 56"N 90° 01' 53"E	BARJ_RW050	BARJ: Basic and Applied Research on Jute	27F	5' AGAGTTTGATCMTGGCTCAG 3'	1492R	5' GGTTACCTTGTTACGACTT 3'
Seq51	7	Aeromonas jandaei	RW051	MH010102	Genomic DNA	Rajnee Hassan	2013-07-02	Bangladesh	Daleswari river water	Manikganj 23° 52' 56"N 90° 01' 53"E	BARJ_RW051	BARJ: Basic and Applied Research on Jute	27F	5' AGAGTTTGATCMTGGCTCAG 3'	1492R	5' GGTTACCTTGTTACGACTT 3'
Seq52	16	Aeromonas jandaei	RW052	MH010103	Genomic DNA	Rajnee Hassan	2013-07-02	Bangladesh	Daleswari river water	Manikganj 23° 52' 56"N 90° 01' 53"E	BARJ_RW052	BARJ: Basic and Applied Research on Jute	27F	5' AGAGTTTGATCMTGGCTCAG 3'	1492R	5' GGTTACCTTGTTACGACTT 3'
Seq53	23	Bacillus megaterium	RW053	MH010104	Genomic DNA	Rajnee Hassan	2013-07-02	Bangladesh	Daleswari river water	Manikganj 23° 52' 56"N 90° 01' 53"E	BARJ_RW053	BARJ: Basic and Applied Research on Jute	27F	5' AGAGTTTGATCMTGGCTCAG 3'	1492R	5' GGTTACCTTGTTACGACTT 3'
Seq54	28	Bacillus cereus	RW054	MH010105	Genomic DNA	Rajnee Hassan	2013-07-02	Bangladesh	Daleswari river water	Manikganj 23° 52' 56"N 90° 01' 53"E	BARJ_RW054	BARJ: Basic and Applied Research on Jute	27F	5' AGAGTTTGATCMTGGCTCAG 3'	1492R	5' GGTTACCTTGTTACGACTT 3'
Seq55	32	Bacillus aryabhattai	RW055	MH010106	Genomic DNA	Rajnee Hassan	2013-07-02	Bangladesh	Daleswari river water	Manikganj 23° 52' 56"N 90° 01' 53"E	BARJ_RW055	BARJ: Basic and Applied Research on Jute	27F	5' AGAGTTTGATCMTGGCTCAG 3'	1492R	5' GGTTACCTTGTTACGACTT 3'
Seq56	34	Aeromonas jandaei	RW056	MH010107	Genomic DNA	Rajnee Hassan	2013-07-02	Bangladesh	Daleswari river water	Manikganj 23° 52' 56"N 90° 01' 53"E	BARJ_RW056	BARJ: Basic and Applied Research on Jute	27F	5' AGAGTTTGATCMTGGCTCAG 3'	1492R	5' GGTTACCTTGTTACGACTT 3'
Seq57	36	Aeromonas jandaei	RW057	MH010108	Genomic DNA	Rajnee Hassan	2013-07-02	Bangladesh	Daleswari river water	Manikganj 23° 52' 56"N 90° 01' 53"E	BARJ_RW057	BARJ: Basic and Applied Research on Jute	27F	5' AGAGTTTGATCMTGGCTCAG 3'	1492R	5' GGTTACCTTGTTACGACTT 3'
Seq58	62	Bacillus cereus	RW058	MH010109	Genomic DNA	Rajnee Hassan	2013-07-05	Bangladesh	Daleswari river water	Manikganj 23° 52' 56"N 90° 01' 53"E	BARJ_RW058	BARJ: Basic and Applied Research on Jute	27F	5' AGAGTTTGATCMTGGCTCAG 3'	1492R	5' GGTTACCTTGTTACGACTT 3'
Seq59	63	Bacillus aryabhattai	RW059	MH010110	Genomic DNA	Rajnee Hassan	2013-07-05	Bangladesh	Daleswari river water	Manikganj 23° 52' 56"N 90° 01' 53"E	BARJ_RW059	BARJ: Basic and Applied Research on Jute	27F	5' AGAGTTTGATCMTGGCTCAG 3'	1492R	5' GGTTACCTTGTTACGACTT 3'
Seq60	64	Kosakonia sacchari	RW060	MH010111	Genomic DNA	Rajnee Hassan	2013-07-05	Bangladesh	Daleswari river water	Manikganj 23° 52' 56"N 90° 01' 53"E	BARJ_RW060	BARJ: Basic and Applied Research on Jute	27F	5' AGAGTTTGATCMTGGCTCAG 3'	1492R	5' GGTTACCTTGTTACGACTT 3'
Seq61	70	Serratia nematodiphila	RW061	MH010112	Genomic DNA	Rajnee Hassan	2013-07-05	Bangladesh	Daleswari river water	Manikganj 23° 52' 56"N 90° 01' 53"E	BARJ_RW061	BARJ: Basic and Applied Research on Jute	27F	5' AGAGTTTGATCMTGGCTCAG 3'	1492R	5' GGTTACCTTGTTACGACTT 3'
Seq62	78	Enterobacter tabaci	RW062	MH010113	Genomic DNA	Rajnee Hassan	2013-07-05	Bangladesh	Daleswari river water	Manikganj 23° 52' 56"N 90° 01' 53"E	BARJ_RW062	BARJ: Basic and Applied Research on Jute	27F	5' AGAGTTTGATCMTGGCTCAG 3'	1492R	5' GGTTACCTTGTTACGACTT 3'
Seq63	82	Bacillus cereus	RW063	MH010114	Genomic DNA	Rajnee Hassan	2013-07-05	Bangladesh	Daleswari river water	Manikganj 23° 52' 56"N 90° 01' 53"E	BARJ_RW063	BARJ: Basic and Applied Research on Jute	27F	5' AGAGTTTGATCMTGGCTCAG 3'	1492R	5' GGTTACCTTGTTACGACTT 3'
Seq64	83	Bacillus xiamenensis	RW064	MH010115	Genomic DNA	Rajnee Hassan	2013-07-05	Bangladesh	Daleswari river water	Manikganj 23° 52' 56"N 90° 01' 53"E	BARJ_RW064	BARJ: Basic and Applied Research on Jute	27F	5' AGAGTTTGATCMTGGCTCAG 3'	1492R	5' GGTTACCTTGTTACGACTT 3'
Seq65	84	Bacillus xiamenensis	RW065	MH010116	Genomic DNA	Rajnee Hassan	2013-07-05	Bangladesh	Daleswari river water	Manikganj 23° 52' 56"N 90° 01' 53"E	BARJ_RW065	BARJ: Basic and Applied Research on Jute	27F	5' AGAGTTTGATCMTGGCTCAG 3'	1492R	5' GGTTACCTTGTTACGACTT 3'
Seq66	87	Bacillus xiamenensis	RW066	MH010117	Genomic DNA	Rajnee Hassan	2013-07-05	Bangladesh	Daleswari river water	Manikganj 23° 52' 56"N 90° 01' 53"E	BARJ_RW066	BARJ: Basic and Applied Research on Jute	27F	5' AGAGTTTGATCMTGGCTCAG 3'	1492R	5' GGTTACCTTGTTACGACTT 3'
Seq67	88	Bacillus aryabhattai	RW067	MH010118	Genomic DNA	Rajnee Hassan	2013-07-05	Bangladesh	Daleswari river water	Manikganj 23° 52' 56"N 90° 01' 53"E	BARJ_RW067	BARJ: Basic and Applied Research on Jute	27F	5' AGAGTTTGATCMTGGCTCAG 3'	1492R	5' GGTTACCTTGTTACGACTT 3'
Seq68	90	Bacillus aryabhattai	RW068	MH010119	Genomic DNA	Rajnee Hassan	2013-07-05	Bangladesh	Daleswari river water	Manikganj 23° 52' 56"N 90° 01' 53"E	BARJ_RW068	BARJ: Basic and Applied Research on Jute	27F	5' AGAGTTTGATCMTGGCTCAG 3'	1492R	5' GGTTACCTTGTTACGACTT 3'
Seq69	104	Proteus mirabilis	RW069	MH010120	Genomic DNA	Rajnee Hassan	2013-07-05	Bangladesh	Daleswari river water	Manikganj 23° 52' 56"N 90° 01' 53"E	BARJ_RW069	BARJ: Basic and Applied Research on Jute	27F	5' AGAGTTTGATCMTGGCTCAG 3'	1492R	5' GGTTACCTTGTTACGACTT 3'
Seq70	105	Kosakonia oryzae	RW070	MH010121	Genomic DNA	Rajnee Hassan	2013-07-05	Bangladesh	Daleswari river water	Manikganj 23° 52' 56"N 90° 01' 53"E	BARJ_RW070	BARJ: Basic and Applied Research on Jute	27F	5' AGAGTTTGATCMTGGCTCAG 3'	1492R	5' GGTTACCTTGTTACGACTT 3'
Seq71	112	Aeromonas jandaei	RW071	MH010122	Genomic DNA	Rajnee Hassan	2013-07-08	Bangladesh	Daleswari river water	Manikganj 23° 52' 56"N 90° 01' 53"E	BARJ_RW071	BARJ: Basic and Applied Research on Jute	27F	5' AGAGTTTGATCMTGGCTCAG 3'	1492R	5' GGTTACCTTGTTACGACTT 3'
Seq72	114	Bacillus cereus	RW072	MH010123	Genomic DNA	Rajnee Hassan	2013-07-08	Bangladesh	Daleswari river water	Manikganj 23° 52' 56"N 90° 01' 53"E	BARJ_RW072	BARJ: Basic and Applied Research on Jute	27F	5' AGAGTTTGATCMTGGCTCAG 3'	1492R	5' GGTTACCTTGTTACGACTT 3'
Seq73	127	Bacillus aryabhattai	RW073	MH010124	Genomic DNA	Nasima Aktar	2013-07-08	Bangladesh	Daleswari river water	Manikganj 23° 52' 56"N 90° 01' 53"E	BARJ_RW073	BARJ: Basic and Applied Research on Jute	27F	5' AGAGTTTGATCMTGGCTCAG 3'	1492R	5' GGTTACCTTGTTACGACTT 3'
Seq74	129	Bacillus cereus	RW074	MH010125	Genomic DNA	Nasima Aktar	2013-07-08	Bangladesh	Daleswari river water	Manikganj 23° 52' 56"N 90° 01' 53"E	BARJ_RW074	BARJ: Basic and Applied Research on Jute	27F	5' AGAGTTTGATCMTGGCTCAG 3'	1492R	5' GGTTACCTTGTTACGACTT 3'
Seq75	133	Bacillus cereus	RW075	MH010126	Genomic DNA	Nasima Aktar	2013-07-08	Bangladesh	Daleswari river water	Manikganj 23° 52' 56"N 90° 01' 53"E	BARJ_RW075	BARJ: Basic and Applied Research on Jute	27F	5' AGAGTTTGATCMTGGCTCAG 3'	1492R	5' GGTTACCTTGTTACGACTT 3'
Seq76	134	Bacillus cereus	RW076	MH010127	Genomic DNA	Nasima Aktar	2013-07-08	Bangladesh	Daleswari river water	Manikganj 23° 52' 56"N 90° 01' 53"E	BARJ_RW076	BARJ: Basic and Applied Research on Jute	27F	5' AGAGTTTGATCMTGGCTCAG 3'	1492R	5' GGTTACCTTGTTACGACTT 3'
Seq77	136	Bacillus cereus	RW077	MH010128	Genomic DNA	Nasima Aktar	2013-07-08	Bangladesh	Daleswari river water	Manikganj 23° 52' 56"N 90° 01' 53"E	BARJ_RW077	BARJ: Basic and Applied Research on Jute	27F	5' AGAGTTTGATCMTGGCTCAG 3'	1492R	5' GGTTACCTTGTTACGACTT 3'
Seq78	166	Serratia nematodiphila	RW078	MH010129	Genomic DNA	Nasima Aktar	2013-07-08	Bangladesh	Daleswari river water	Manikganj 23° 52' 56"N 90° 01' 53"E	BARJ_RW078	BARJ: Basic and Applied Research on Jute	27F	5' AGAGTTTGATCMTGGCTCAG 3'	1492R	5' GGTTACCTTGTTACGACTT 3'
Seq79	167	Proteus mirabilis	RW079	MH010130	Genomic DNA	Nasima Aktar	2013-07-08	Bangladesh	Daleswari river water	Manikganj 23° 52' 56"N 90° 01' 53"E	BARJ_RW079	BARJ: Basic and Applied Research on Jute	27F	5' AGAGTTTGATCMTGGCTCAG 3'	1492R	5' GGTTACCTTGTTACGACTT 3'
Seq80	171	Bacillus cereus	RW080	MH010131	Genomic DNA	Nasima Aktar	2013-07-08	Bangladesh	Daleswari river water	Manikganj 23° 52' 56"N 90° 01' 53"E	BARJ_RW080	BARJ: Basic and Applied Research on Jute	27F	5' AGAGTTTGATCMTGGCTCAG 3'	1492R	5' GGTTACCTTGTTACGACTT 3'
Seq81	173	Bacillus cereus	RW081	MH010132	Genomic DNA	Nasima Aktar	2013-07-08	Bangladesh	Daleswari river water	Manikganj 23° 52' 56"N 90° 01' 53"E	BARJ_RW081	BARJ: Basic and Applied Research on Jute	27F	5' AGAGTTTGATCMTGGCTCAG 3'	1492R	5' GGTTACCTTGTTACGACTT 3'
Seq82	188	Bacillus aryabhattai	RW082	MH010133	Genomic DNA	Nasima Aktar	2013-07-11	Bangladesh	Daleswari river water	Manikganj 23° 52' 56"N 90° 01' 53"E	BARJ_RW082	BARJ: Basic and Applied Research on Jute	27F	5' AGAGTTTGATCMTGGCTCAG 3'	1492R	5' GGTTACCTTGTTACGACTT 3'
Seq83	191	Aeromonas jandaei	RW083	MH010134	Genomic DNA	Nasima Aktar	2013-07-11	Bangladesh	Daleswari river water	Manikganj 23° 52' 56"N 90° 01' 53"E	BARJ_RW083	BARJ: Basic and Applied Research on Jute	27F	5' AGAGTTTGATCMTGGCTCAG 3'	1492R	5' GGTTACCTTGTTACGACTT 3'
Seq84	195	Aeromonas jandaei	RW084	MH010135	Genomic DNA	Nasima Aktar	2013-07-11	Bangladesh	Daleswari river water	Manikganj 23° 52' 56"N 90° 01' 53"E	BARJ_RW084	BARJ: Basic and Applied Research on Jute	27F	5' AGAGTTTGATCMTGGCTCAG 3'	1492R	5' GGTTACCTTGTTACGACTT 3'
Seq85	199	Bacillus aryabhattai	RW085	MH010136	Genomic DNA	Nasima Aktar	2013-07-11	Bangladesh	Daleswari river water	Manikganj 23° 52' 56"N 90° 01' 53"E	BARJ_RW085	BARJ: Basic and Applied Research on Jute	27F	5' AGAGTTTGATCMTGGCTCAG 3'	1492R	5' GGTTACCTTGTTACGACTT 3'
Seq86	201	Proteus mirabilis	RW086	MH010137	Genomic DNA	Nasima Aktar	2013-07-11	Bangladesh	Daleswari river water	Manikganj 23° 52' 56"N 90° 01' 53"E	BARJ_RW086	BARJ: Basic and Applied Research on Jute	27F	5' AGAGTTTGATCMTGGCTCAG 3'	1492R	5' GGTTACCTTGTTACGACTT 3'
Seq87	204	Proteus mirabilis	RW087	MH010138	Genomic DNA	Nasima Aktar	2013-07-11	Bangladesh	Daleswari river water	Manikganj 23° 52' 56"N 90° 01' 53"E	BARJ_RW087	BARJ: Basic and Applied Research on Jute	27F	5' AGAGTTTGATCMTGGCTCAG 3'	1492R	5' GGTTACCTTGTTACGACTT 3'
Seq88	207	Bacillus subtilis	RW088	MH010139	Genomic DNA	Nasima Aktar	2013-07-11	Bangladesh	Daleswari river water	Manikganj 23° 52' 56"N 90° 01' 53"E	BARJ_RW088	BARJ: Basic and Applied Research on Jute	27F	5' AGAGTTTGATCMTGGCTCAG 3'	1492R	5' GGTTACCTTGTTACGACTT 3'
Seq89	208	Bacillus subtilis	RW089	MH010140	Genomic DNA	Nasima Aktar	2013-07-11	Bangladesh	Daleswari river water	Manikganj 23° 52' 56"N 90° 01' 53"E	BARJ_RW089	BARJ: Basic and Applied Research on Jute	27F	5' AGAGTTTGATCMTGGCTCAG 3'	1492R	5' GGTTACCTTGTTACGACTT 3'
Seq90	221	Bacillus cereus	RW090	MH010141	Genomic DNA	Nasima Aktar	2013-07-11	Bangladesh	Daleswari river water	Manikganj 23° 52' 56"N 90° 01' 53"E	BARJ_RW090	BARJ: Basic and Applied Research on Jute	27F	5' AGAGTTTGATCMTGGCTCAG 3'	1492R	5' GGTTACCTTGTTACGACTT 3'
Seq91	225	Bacillus subtilis	RW091	MH010142	Genomic DNA	Nasima Aktar	2013-07-11	Bangladesh	Daleswari river water	Manikganj 23° 52' 56"N 90° 01' 53"E	BARJ_RW091	BARJ: Basic and Applied Research on Jute	27F	5' AGAGTTTGATCMTGGCTCAG 3'	1492R	5' GGTTACCTTGTTACGACTT 3'
Seq92	226	Bacillus subtilis	RW092	MH010143	Genomic DNA	Nasima Aktar	2013-07-11	Bangladesh	Daleswari river water	Manikganj 23° 52' 56"N 90° 01' 53"E	BARJ_RW092	BARJ: Basic and Applied Research on Jute	27F	5' AGAGTTTGATCMTGGCTCAG 3'	1492R	5' GGTTACCTTGTTACGACTT 3'
Seq93	229	Bacillus aryabhattai	RW093	MH010144	Genomic DNA	Nasima Aktar	2013-07-11	Bangladesh	Daleswari river water	Manikganj 23° 52' 56"N 90° 01' 53"E	BARJ_RW093	BARJ: Basic and Applied Research on Jute	27F	5' AGAGTTTGATCMTGGCTCAG 3'	1492R	5' GGTTACCTTGTTACGACTT 3'
Seq94	235	Aeromonas jandaei	RW094	MH010145	Genomic DNA	Nasima Aktar	2013-07-11	Bangladesh	Daleswari river water	Manikganj 23° 52' 56"N 90° 01' 53"E	BARJ_RW094	BARJ: Basic and Applied Research on Jute	27F	5' AGAGTTTGATCMTGGCTCAG 3'	1492R	5' GGTTACCTTGTTACGACTT 3'
Seq95	236	Bacillus aryabhattai	RW095	MH010146	Genomic DNA	Nasima Aktar	2013-07-11	Bangladesh	Daleswari river water	Manikganj 23° 52' 56"N 90° 01' 53"E	BARJ_RW095	BARJ: Basic and Applied Research on Jute	27F	5' AGAGTTTGATCMTGGCTCAG 3'	1492R	5' GGTTACCTTGTTACGACTT 3'
Seq96	237	Bacillus cereus	RW096	MH010147	Genomic DNA	Nasima Aktar	2013-07-11	Bangladesh	Daleswari river water	Manikganj 23° 52' 56"N 90° 01' 53"E	BARJ_RW096	BARJ: Basic and Applied Research on Jute	27F	5' AGAGTTTGATCMTGGCTCAG 3'	1492R	5' GGTTACCTTGTTACGACTT 3'
Seq97	238	Bacillus megaterium	RW097	MH010148	Genomic DNA	Nasima Aktar	2013-07-11	Bangladesh	Daleswari river water	Manikganj 23° 52' 56"N 90° 01' 53"E	BARJ_RW097	BARJ: Basic and Applied Research on Jute	27F	5' AGAGTTTGATCMTGGCTCAG 3'	1492R	5' GGTTACCTTGTTACGACTT 3'
Seq98	240	Bacillus cereus	RW098	MH010149	Genomic DNA	Nasima Aktar	2013-07-11	Bangladesh	Daleswari river water	Manikganj 23° 52' 56"N 90° 01' 53"E	BARJ_RW098	BARJ: Basic and Applied Research on Jute	27F	5' AGAGTTTGATCMTGGCTCAG 3'	1492R	5' GGTTACCTTGTTACGACTT 3'
Seq99	229	Aeromonas jandaei	RW099	MH010150	Genomic DNA	Nasima Aktar	2013-07-11	Bangladesh	Daleswari river water	Manikganj 23° 52' 56"N 90° 01' 53"E	BARJ_RW099	BARJ: Basic and Applied Research on Jute	27F	5' AGAGTTTGATCMTGGCTCAG 3'	1492R	5' GGTTACCTTGTTACGACTT 3'
Seq100	307	Aeromonas jandaei	RW100	MH010151	Genomic DNA	Nasima Aktar	2013-07-11	Bangladesh	Daleswari river water	Manikganj 23° 52' 56"N 90° 01' 53"E	BARJ_RW100	BARJ: Basic and Applied Research on Jute	27F	5' AGAGTTTGATCMTGGCTCAG 3'	1492R	5' GGTTACCTTGTTACGACTT 3'
Seq101	310	Aeromonas jandaei	RW101	MH010152	Genomic DNA	Nasima Aktar	2013-07-11	Bangladesh	Daleswari river water	Manikganj 23° 52' 56"N 90° 01' 53"E	BARJ_RW101	BARJ: Basic and Applied Research on Jute	27F	5' AGAGTTTGATCMTGGCTCAG 3'	1492R	5' GGTTACCTTGTTACGACTT 3'
Seq102	312	Aeromonas jandaei	RW102	MH010153	Genomic DNA	Nasima Aktar	2013-07-11	Bangladesh	Daleswari river water	Manikganj 23° 52' 56"N 90° 01' 53"E	BARJ_RW102	BARJ: Basic and Applied Research on Jute	27F	5' AGAGTTTGATCMTGGCTCAG 3'	1492R	5' GGTTACCTTGTTACGACTT 3'
Seq103	317	Aeromonas jandaei	RW103	MH010154	Genomic DNA	Nasima Aktar	2013-07-11	Bangladesh	Daleswari river water	Manikganj 23° 52' 56"N 90° 01' 53"E	BARJ_RW103	BARJ: Basic and Applied Research on Jute	27F	5' AGAGTTTGATCMTGGCTCAG 3'	1492R	5' GGTTACCTTGTTACGACTT 3'
Seq104	309	Bacillus aryabhattai	RW104	MH010155	Genomic DNA	Nasima Aktar	2013-07-11	Bangladesh	Daleswari river water	Manikganj 23° 52' 56"N 90° 01' 53"E	BARJ_RW104	BARJ: Basic and Applied Research on Jute	27F	5' AGAGTTTGATCMTGGCTCAG 3'	1492R	5' GGTTACCTTGTTACGACTT 3'
Seq105	328	Bacillus aryabhattai	RW105	MH010156	Genomic DNA	Nasima Aktar	2013-07-14	Bangladesh	Daleswari river water	Manikganj 23° 52' 56"N 90° 01' 53"E	BARJ_RW105	BARJ: Basic and Applied Research on Jute	27F	5' AGAGTTTGATCMTGGCTCAG 3'	1492R	5' GGTTACCTTGTTACGACTT 3'
Seq106	329	Bacillus cereus	RW106	MH010157	Genomic DNA	Nasima Aktar	2013-07-14	Bangladesh	Daleswari river water	Manikganj 23° 52' 56"N 90° 01' 53"E	BARJ_RW106	BARJ: Basic and Applied Research on Jute	27F	5' AGAGTTTGATCMTGGCTCAG 3'	1492R	5' GGTTACCTTGTTACGACTT 3'
Seq107	332	Staphylococcus arlettae	RW107	MH010158	Genomic DNA	Nasima Aktar	2013-07-14	Bangladesh	Daleswari river water	Manikganj 23° 52' 56"N 90° 01' 53"E	BARJ_RW107	BARJ: Basic and Applied Research on Jute	27F	5' AGAGTTTGATCMTGGCTCAG 3'	1492R	5' GGTTACCTTGTTACGACTT 3'
Seq108	338	Bacillus aryabhattai	RW108	MH010159	Genomic DNA	Nasima Aktar	2013-07-14	Bangladesh	Daleswari river water	Manikganj 23° 52' 56"N 90° 01' 53"E	BARJ_RW108	BARJ: Basic and Applied Research on Jute	27F	5' AGAGTTTGATCMTGGCTCAG 3'	1492R	5' GGTTACCTTGTTACGACTT 3'
Seq109	340	Bacillus aryabhattai	RW109	MH010160	Genomic DNA	Nasima Aktar	2013-07-14	Bangladesh	Daleswari river water	Manikganj 23° 52' 56"N 90° 01' 53"E	BARJ_RW109	BARJ: Basic and Applied Research on Jute	27F	5' AGAGTTTGATCMTGGCTCAG 3'	1492R	5' GGTTACCTTGTTACGACTT 3'
Seq110	351	Bacillus aryabhattai	RW110	MH010161	Genomic DNA	Nasima Aktar	2013-07-14	Bangladesh	Daleswari river water	Manikganj 23° 52' 56"N 90° 01' 53"E	BARJ_RW110	BARJ: Basic and Applied Research on Jute	27F	5' AGAGTTTGATCMTGGCTCAG 3'	1492R	5' GGTTACCTTGTTACGACTT 3'
Seq111	360	Bacillus subtilis	RW111	MH010162	Genomic DNA	Nasima Aktar	2013-07-14	Bangladesh	Daleswari river water	Manikganj 23° 52' 56"N 90° 01' 53"E	BARJ_RW111	BARJ: Basic and Applied Research on Jute	27F	5' AGAGTTTGATCMTGGCTCAG 3'	1492R	5' GGTTACCTTGTTACGACTT 3'
Seq112	361	Bacillus aryabhattai	RW112	MH010163	Genomic DNA	Nasima Aktar	2013-07-14	Bangladesh	Daleswari river water	Manikganj 23° 52' 56"N 90° 01' 53"E	BARJ_RW112	BARJ: Basic and Applied Research on Jute	27F	5' AGAGTTTGATCMTGGCTCAG 3'	1492R	5' GGTTACCTTGTTACGACTT 3'
Seq113	362	Bacillus cereus	RW113	MH010164	Genomic DNA	Nasima Aktar	2013-07-14	Bangladesh	Daleswari river water	Manikganj 23° 52' 56"N 90° 01' 53"E	BARJ_RW113	BARJ: Basic and Applied Research on Jute	27F	5' AGAGTTTGATCMTGGCTCAG 3'	1492R	5' GGTTACCTTGTTACGACTT 3'
Seq114	363	Bacillus koreensis	RW114	MH010165	Genomic DNA	Nasima Aktar	2013-07-14	Bangladesh	Daleswari river water	Manikganj 23° 52' 56"N 90° 01' 53"E	BARJ_RW114	BARJ: Basic and Applied Research on Jute	27F	5' AGAGTTTGATCMTGGCTCAG 3'	1492R	5' GGTTACCTTGTTACGACTT 3'
Seq115	364	Bacillus koreensis	RW115	MH010166	Genomic DNA	Nasima Aktar	2013-07-14	Bangladesh	Daleswari river water	Manikganj 23° 52' 56"N 90° 01' 53"E	BARJ_RW115	BARJ: Basic and Applied Research on Jute	27F	5' AGAGTTTGATCMTGGCTCAG 3'	1492R	5' GGTTACCTTGTTACGACTT 3'
Seq116	365	Bacillus aryabhattai	RW116	MH010167	Genomic DNA	Nasima Aktar	2013-07-14	Bangladesh	Daleswari river water	Manikganj 23° 52' 56"N 90° 01' 53"E	BARJ_RW116	BARJ: Basic and Applied Research on Jute	27F	5' AGAGTTTGATCMTGGCTCAG 3'	1492R	5' GGTTACCTTGTTACGACTT 3'
Seq117	368	Bacillus cereus	RW117	MH010168	Genomic DNA	Nasima Aktar	2013-07-14	Bangladesh	Daleswari river water	Manikganj 23° 52' 56"N 90° 01' 53"E	BARJ_RW117	BARJ: Basic and Applied Research on Jute	27F	5' AGAGTTTGATCMTGGCTCAG 3'	1492R	5' GGTTACCTTGTTACGACTT 3'
Seq118	370	Bacillus cereus	RW118	MH010169	Genomic DNA	Nasima Aktar	2013-07-14	Bangladesh	Daleswari river water	Manikganj 23° 52' 56"N 90° 01' 53"E	BARJ_RW118	BARJ: Basic and Applied Research on Jute	27F	5' AGAGTTTGATCMTGGCTCAG 3'	1492R	5' GGTTACCTTGTTACGACTT 3'
Seq119	374	Bacillus koreensis	RW119	MH010170	Genomic DNA	Nasima Aktar	2013-07-14	Bangladesh	Daleswari river water	Manikganj 23° 52' 56"N 90° 01' 53"E	BARJ_RW119	BARJ: Basic and Applied Research on Jute	27F	5' AGAGTTTGATCMTGGCTCAG 3'	1492R	5' GGTTACCTTGTTACGACTT 3'
Seq120	377	Bacillus aryabhattai	RW120	MH010171	Genomic DNA	Nasima Aktar	2013-07-14	Bangladesh	Daleswari river water	Manikganj 23° 52' 56"N 90° 01' 53"E	BARJ_RW120	BARJ: Basic and Applied Research on Jute	27F	5' AGAGTTTGATCMTGGCTCAG 3'	1492R	5' GGTTACCTTGTTACGACTT 3'
Seq121	381	Bacillus koreensis	RW121	MH010172	Genomic DNA	Nasima Aktar	2013-07-14	Bangladesh	Daleswari river water	Manikganj 23° 52' 56"N 90° 01' 53"E	BARJ_RW121	BARJ: Basic and Applied Research on Jute	27F	5' AGAGTTTGATCMTGGCTCAG 3'	1492R	5' GGTTACCTTGTTACGACTT 3'
Seq122	382	Bacillus cereus	RW122	MH010173	Genomic DNA	Nasima Aktar	2013-07-14	Bangladesh	Daleswari river water	Manikganj 23° 52' 56"N 90° 01' 53"E	BARJ_RW122	BARJ: Basic and Applied Research on Jute	27F	5' AGAGTTTGATCMTGGCTCAG 3'	1492R	5' GGTTACCTTGTTACGACTT 3'
Seq123	383	Bacillus subtilis	RW123	MH010174	Genomic DNA	Nasima Aktar	2013-07-14	Bangladesh	Daleswari river water	Manikganj 23° 52' 56"N 90° 01' 53"E	BARJ_RW123	BARJ: Basic and Applied Research on Jute	27F	5' AGAGTTTGATCMTGGCTCAG 3'	1492R	5' GGTTACCTTGTTACGACTT 3'
Seq124	384	Bacillus subtilis	RW124	MH010175	Genomic DNA	Nasima Aktar	2013-07-14	Bangladesh	Daleswari river water	Manikganj 23° 52' 56"N 90° 01' 53"E	BARJ_RW124	BARJ: Basic and Applied Research on Jute	27F	5' AGAGTTTGATCMTGGCTCAG 3'	1492R	5' GGTTACCTTGTTACGACTT 3'
Seq125	385	Bacillus koreensis	RW125	MH010176	Genomic DNA	Nasima Aktar	2013-07-14	Bangladesh	Daleswari river water	Manikganj 23° 52' 56"N 90° 01' 53"E	BARJ_RW125	BARJ: Basic and Applied Research on Jute	27F	5' AGAGTTTGATCMTGGCTCAG 3'	1492R	5' GGTTACCTTGTTACGACTT 3'
Seq126	387	Bacillus cereus	RW126	MH010177	Genomic DNA	Nasima Aktar	2013-07-14	Bangladesh	Daleswari river water	Manikganj 23° 52' 56"N 90° 01' 53"E	BARJ_RW126	BARJ: Basic and Applied Research on Jute	27F	5' AGAGTTTGATCMTGGCTCAG 3'	1492R	5' GGTTACCTTGTTACGACTT 3'
Seq127	388	Bacillus aryabhattai	RW127	MH010178	Genomic DNA	Nasima Aktar	2013-07-14	Bangladesh	Daleswari river water	Manikganj 23° 52' 56"N 90° 01' 53"E	BARJ_RW127	BARJ: Basic and Applied Research on Jute	27F	5' AGAGTTTGATCMTGGCTCAG 3'	1492R	5' GGTTACCTTGTTACGACTT 3'
Seq128	389	Bacillus aryabhattai	RW128	MH010179	Genomic DNA	Nasima Aktar	2013-07-14	Bangladesh	Daleswari river water	Manikganj 23° 52' 56"N 90° 01' 53"E	BARJ_RW128	BARJ: Basic and Applied Research on Jute	27F	5' AGAGTTTGATCMTGGCTCAG 3'	1492R	5' GGTTACCTTGTTACGACTT 3'
Seq129	390	Bacillus cereus	RW129	MH010180	Genomic DNA	Nasima Aktar	2013-07-14	Bangladesh	Daleswari river water	Manikganj 23° 52' 56"N 90° 01' 53"E	BARJ_RW129	BARJ: Basic and Applied Research on Jute	27F	5' AGAGTTTGATCMTGGCTCAG 3'	1492R	5' GGTTACCTTGTTACGACTT 3'
Seq130	393	Bacillus cereus	RW130	MH010181	Genomic DNA	Nasima Aktar	2013-07-14	Bangladesh	Daleswari river water	Manikganj 23° 52' 56"N 90° 01' 53"E	BARJ_RW130	BARJ: Basic and Applied Research on Jute	27F	5' AGAGTTTGATCMTGGCTCAG 3'	1492R	5' GGTTACCTTGTTACGACTT 3'
Seq131	394	Bacillus aryabhattai	RW131	MH010182	Genomic DNA	Nasima Aktar	2013-07-14	Bangladesh	Daleswari river water	Manikganj 23° 52' 56"N 90° 01' 53"E	BARJ_RW131	BARJ: Basic and Applied Research on Jute	27F	5' AGAGTTTGATCMTGGCTCAG 3'	1492R	5' GGTTACCTTGTTACGACTT 3'
Seq132	395	Bacillus cereus	RW132	MH010183	Genomic DNA	Nasima Aktar	2013-07-14	Bangladesh	Daleswari river water	Manikganj 23° 52' 56"N 90° 01' 53"E	BARJ_RW132	BARJ: Basic and Applied Research on Jute	27F	5' AGAGTTTGATCMTGGCTCAG 3'	1492R	5' GGTTACCTTGTTACGACTT 3'
Seq133	401	Bacillus aryabhattai	RW133	MH010184	Genomic DNA	Nasima Aktar	2013-07-14	Bangladesh	Daleswari river water	Manikganj 23° 52' 56"N 90° 01' 53"E	BARJ_RW133	BARJ: Basic and Applied Research on Jute	27F	5' AGAGTTTGATCMTGGCTCAG 3'	1492R	5' GGTTACCTTGTTACGACTT 3'
Seq134	402	Bacillus subtilis	RW134	MH010185	Genomic DNA	Nasima Aktar	2013-07-14	Bangladesh	Daleswari river water	Manikganj 23° 52' 56"N 90° 01' 53"E	BARJ_RW134	BARJ: Basic and Applied Research on Jute	27F	5' AGAGTTTGATCMTGGCTCAG 3'	1492R	5' GGTTACCTTGTTACGACTT 3'
Seq135	429	Aeromonas jandaei	RW135	MH010186	Genomic DNA	Nasima Aktar	2013-07-14	Bangladesh	Daleswari river water	Manikganj 23° 52' 56"N 90° 01' 53"E	BARJ_RW135	BARJ: Basic and Applied Research on Jute	27F	5' AGAGTTTGATCMTGGCTCAG 3'	1492R	5' GGTTACCTTGTTACGACTT 3'
Seq136	430	Aeromonas jandaei	RW136	MH010187	Genomic DNA	Nasima Aktar	2013-07-14	Bangladesh	Daleswari river water	Manikganj 23° 52' 56"N 90° 01' 53"E	BARJ_RW136	BARJ: Basic and Applied Research on Jute	27F	5' AGAGTTTGATCMTGGCTCAG 3'	1492R	5' GGTTACCTTGTTACGACTT 3'
Seq137	432	Proteus mirabilis	RW137	MH010188	Genomic DNA	Nasima Aktar	2013-07-14	Bangladesh	Daleswari river water	Manikganj 23° 52' 56"N 90° 01' 53"E	BARJ_RW137	BARJ: Basic and Applied Research on Jute	27F	5' AGAGTTTGATCMTGGCTCAG 3'	1492R	5' GGTTACCTTGTTACGACTT 3'
Seq138	433	Aeromonas jandaei	RW138	MH010189	Genomic DNA	Nasima Aktar	2013-07-14	Bangladesh	Daleswari river water	Manikganj 23° 52' 56"N 90° 01' 53"E	BARJ_RW138	BARJ: Basic and Applied Research on Jute	27F	5' AGAGTTTGATCMTGGCTCAG 3'	1492R	5' GGTTACCTTGTTACGACTT 3'
Seq139	436	Aeromonas jandaei	RW139	MH010190	Genomic DNA	Nasima Aktar	2013-07-14	Bangladesh	Daleswari river water	Manikganj 23° 52' 56"N 90° 01' 53"E	BARJ_RW139	BARJ: Basic and Applied Research on Jute	27F	5' AGAGTTTGATCMTGGCTCAG 3'	1492R	5' GGTTACCTTGTTACGACTT 3'
Seq140	437	Aeromonas jandaei	RW140	MH010191	Genomic DNA	Nasima Aktar	2013-07-14	Bangladesh	Daleswari river water	Manikganj 23° 52' 56"N 90° 01' 53"E	BARJ_RW140	BARJ: Basic and Applied Research on Jute	27F	5' AGAGTTTGATCMTGGCTCAG 3'	1492R	5' GGTTACCTTGTTACGACTT 3'
Seq141	448	Clostridium aurantibutyricum	RW141	MH010192	Genomic DNA	Nasima Aktar	2013-07-11	Bangladesh	Daleswari river water	Manikganj 23° 52' 56"N 90° 01' 53"E	BARJ_RW141	BARJ: Basic and Applied Research on Jute	27F	5' AGAGTTTGATCMTGGCTCAG 3'	1492R	5' GGTTACCTTGTTACGACTT 3'
Seq142	449	Clostridium aurantibutyricum	RW142	MH010193	Genomic DNA	Nasima Aktar	2013-07-11	Bangladesh	Daleswari river water	Manikganj 23° 52' 56"N 90° 01' 53"E	BARJ_RW142	BARJ: Basic and Applied Research on Jute	27F	5' AGAGTTTGATCMTGGCTCAG 3'	1492R	5' GGTTACCTTGTTACGACTT 3'
Seq143	450	Clostridium aurantibutyricum	RW143	MH010194	Genomic DNA	Nasima Aktar	2013-07-14	Bangladesh	Daleswari river water	Manikganj 23° 52' 56"N 90° 01' 53"E	BARJ_RW143	BARJ: Basic and Applied Research on Jute	27F	5' AGAGTTTGATCMTGGCTCAG 3'	1492R	5' GGTTACCTTGTTACGACTT 3'
Seq144	451	Clostridium aurantibutyricum	RW144	MH010195	Genomic DNA	Nasima Aktar	2013-07-14	Bangladesh	Daleswari river water	Manikganj 23° 52' 56"N 90° 01' 53"E	BARJ_RW144	BARJ: Basic and Applied Research on Jute	27F	5' AGAGTTTGATCMTGGCTCAG 3'	1492R	5' GGTTACCTTGTTACGACTT 3'
