# Supplementary material for: Pectinolytic Bacterial Consortia Reduce Jute Retting Period and Improve Fibre Quality
Source: Sci Rep. 2020 Mar 20;10:5174. doi: 10.1038/s41598-020-61898-z (PMC7083874; doi:10.1038/s41598-020-61898-z)
Supplement: Supplementary file 5 — Supplementary Table 4. [file 41598_2020_61898_MOESM5_ESM.xlsx]

## Sheet: Sheet1
Supplementary Table 4. Enzyme Activity of Bacterial Consortia
Combination	Isolates ID	Pectinase Activity					Xylanase Activity					Cellulase Activity
		Plate1		Plate2		Average	Plate1		Plate 2		Average	Plate1		Plate2		Average
		a	b	c	d		a	b	c	d		a	b	c	d
C-1	417, 421, 221	19	19	19	19	19	19	19	19	19	19	17	17	16	17	16.75
C-2	421, 221, 374	21	21	21	21	21	22	22	22	22	22	15	15	15	15	15
C-3	221, 84, 374	22	22	23	23	22.5	23	23	23	23	23	17	17	17	17	17
C-4	78, 191, 105	23	23	22	22	22.5	24	24	24	24	24	17	16	15	15	15.75
C-5	191, 105, 104,	18	18	18	18	18	19	19	18	18	18.5	13	13	14	14	13.5
C-6	105, 104, 166	22	22	22	22	22	22	22	23	23	22.5	14	14	14	14	14
C-7	417, 421, 221, 78	21	21	20	20	20.5	22	22	23	23	22.5	15	15	15	15	15
C-8	417, 421, 221, 191	25	25	24	25	24.75	23	22	22	23	22.5	15	15	15	15	15
C-9	417, 421, 221,105	20	20	20	20	20	20	20	20	20	20	13	13	13	13	13
C-10	417, 421, 221, 104	23	23	22	21	22.25	20	20	20	20	20	15	15	15	15	15
C-11	417, 421, 221, 166	21	21	21	21	21	19	19	19	19	19	15	15	16	16	15.5
C-12	421, 221, 84, 78	20	20	20	20	20	21	21	21	21	21	18	18	19	19	18.5
C-13	421, 221, 84, 191	23	22	22	23	22.5	19	19	19	19	19	12	12	12	12	12
C-14	421, 221, 84, 105	22	22	23	23	22.5	21	21	21	21	21	14	14	15	15	14.5
C-15	421, 221, 84, 104	20	20	20	20	20	20	20	20	20	20	15	13	14	15	14.25
C-16	421, 221, 84, 166	22	22	22	22	22	22	22	22	22	22	16	16	16	16	16
C-17	221, 84, 374, 78	20	20	20	20	20	21	21	21	21	21	14	13	13	14	13.5
C-18	221, 84, 374, 191	20	20	21	21	20.5	21	21	21	21	21	17	17	17	17	17
C-19	221, 84, 374, 105	22	22	23	22	22.25	21	21	22	22	21.5	16	16	16	16	16
C-20	221, 84, 374, 104	21	21	21	21	21	19	19	19	19	19	15	15	16	16	15.5
C-21	221 ,84, 374, 166	22	22	22	22	22	22	22	22	22	22	15	15	14	14	14.5
C-22	78, 191, 105, 417	20	20	20	20	20	22	22	22	22	22	16	16	16	16	16
C-23	78, 191, 105, 421	20	20	20	20	20	21	21	22	22	21.5	14	14	14	14	14
C-24	78, 191, 105, 221	20	20	20	20	20	22	22	22	22	22	15	15	15	15	15
C-25	78, 191 ,105, 84	21	21	21	21	21	22	22	22	22	22	17	17	16	16	16.5
C-26	78, 191, 105, 374	21	21	21	21	21	22	22	22	22	22	16	16	15	15	15.5
C-27	191, 105, 104, 417	20	20	21	21	20.5	20	20	20	20	20	14	14	14	14	14
C-28	191, 105, 104, 421	22	21	21	22	21.5	21	21	21	20	20.75	15	15	15	15	15
C-29	191, 105, 104, 221	19	19	19	19	19	19	19	19	19	19	13	13	14	14	13.5
C-30	191, 105, 104, 84	18	18	18	18	18	19	19	18	18	18.5	13	13	13	13	13
C-31	191, 105, 104, 374	20	20	21	21	20.5	20	20	20	20	20	13	13	13	13	13
C-32	105, 104, 166, 417	21	21	21	21	21	22	22	22	22	22	15	15	14	14	14.5
C-33	105, 104, 166, 421	20	20	19	19	19.5	18	18	18	18	18	14	14	14	14	14
C-34	105, 104, 166, 221	22	22	23	22	22.25	21	21	22	22	21.5	14	14	14	14	14
C-35	105, 104, 166, 84	19	19	19	19	19	19	19	19	19	19	15	15	15	15	15
C-36	105, 104, 166, 374	19	20	20	20	19.75	18	17	18	17	17.5	14	14	14	14	14
C-37	417, 421, 221, 78, 191	24	23	24	24	23.75	23	23	24	24	23.5	18	18	18	18	18
C-38	417, 421, 221, 191, 105	20	20	21	21	20.5	20	20	20	20	20	16	15	15	15	15.25
C-39	417, 421, 221, 105, 104	22	22	23	23	22.5	24	24	24	24	24	19	19	19	19	19
C-40	417, 421, 221, 104, 166	19	19	19	19	19	19	19	19	19	19	18	17	17	17	17.25
C-41	421, 221, 84, 78, 191	21	21	21	21	21	23	23	23	23	23	17	17	16	16	16.5
C-42	421, 221, 84, 191, 105	21	20	21	20	20.5	19	19	18	18	18.5	13	13	14	14	13.5
C-43	421, 221, 84, 105, 104	19	20	20	20	19.75	18	18	19	19	18.5	17	17	17	17	17
C-44	421, 221, 84, 104, 166	20	20	21	21	20.5	19	19	19	19	19	19	19	18	18	18.5
C-45	221, 84, 374, 78, 191	23	23	23	23	23	25	25	26	26	25.5	25	25	25	25	25
C-46	221, 84, 374, 191, 105	20	22	21	22	21.25	18	18	18	18	18	18	18	18	17	17.75
C-47	221, 84, 374, 105, 104	20	20	20	20	20	17	17	18	18	17.5	17	17	17	17	17
C-48	221, 84, 374, 104, 166	21	21	21	21	21	19	18	19	18	18.5	18	18	18	18	18
C-49	78, 191, 105, 417, 421	22	23	23	23	22.75	24	24	25	25	24.5	24	24	23	24	23.75
C-50	78, 191, 105, 421, 221	23	23	23	22	22.75	24	25	24	24	24.25	25	25	25	25	25
C-51	78, 191, 105, 221, 84	28	28	28	28	28	27	27	28	28	27.5	15	15	15	15	15
C-52	78, 191, 105, 84, 374	22	22	23	23	22.5	24	24	24	24	24	24	24	24	24	24
C-53	191, 105, 104, 417 421	21	22	22	21	21.5	18	18	18	18	18	11	11	11	11	11
C-54	191, 105, 104, 421, 221	21	21	21	21	21	21	21	22	22	21.5	19	19	20	20	19.5
C-55	191, 105, 104, 221, 84	26	27	26	25	26	20	20	19	19	19.5	17	17	18	18	17.5
C-56	191, 105, 104, 84, 374	20	21	20	21	20.5	19	20	19	19	19.25	17	16	17	15	16.25
C-57	105, 104, 166, 417, 421	23	23	24	24	23.5	21	21	21	21	21	15	14	15	14	14.5
C-58	105, 104, 166, 421, 221	22	21	22	21	21.5	18	18	18	18	18	15	15	15	15	15
C-59	105, 104, 166, 221, 84	20	20	20	20	20	20	20	20	20	20	21	20	21	20	20.5
C-60	105, 104, 166, 84, 374	20	20	20	20	20	18	18	18	18	18	10	10	10	10	10
C-61	417, 421, 221, 78, 191, 105	24	24	24	24	24	26	26	25	25	25.5	24	24	24	24	24
C-62	417, 421, 221, 191, 105, 104	21	21	21	21	21	21	21	21	21	21	19	19	19	19	19
C-63	417, 421, 221, 105, 104, 166	24	25	25	25	24.75	20	21	22	21	21	19	19	20	20	19.5
C-64	421, 221, 84, 78, 191, 105	23	23	24	24	23.5	26	26	25	25	25.5	25	25	25	25	25
C-65	421, 221, 84, 191, 105, 104	21	21	21	21	21	21	21	21	20	20.75	19	20	20	20	19.75
C-66	421, 221, 84, 105, 104, 166	21	21	21	21	21	21	21	20	21	20.75	20	20	20	20	20
C-67	221, 84, 374, 78, 191, 105	32	32	31	31	31.5	30	30	31	31	30.5	20	20	20	20	20
C-68	221, 84, 374, 191, 105, 104	26	26	26	26	26	22	22	23	23	22.5	18	18	17	17	17.5
C-69	221, 84, 374, 105, 104, 166	24	24	23	24	23.75	20	20	21	21	20.5	20	20	20	20	20
C-70	417, 421, 221, 84, 374, 191, 78	24	23	24	24	23.75	25	24	23	23	23.75	23	23	24	24	23.5
C-71	417, 421, 221, 84, 374, 191, 105	20	20	20	20	20	24	23	23	24	23.5	18	19	20	20	19.25
C-72	417, 421, 221, 84, 374, 105, 104	23	23	24	24	23.5	26	24	26	27	25.25	18	19	20	20	19.25
C-73	417, 421, 221, 84, 374, 104, 166	27	28	28	28	27.75	27	27	27	27	27	19	18	17	17	17.75
C-74	417, 421, 221, 84, 374, 78, 105	25	25	26	26	25.5	28	27	28	27	27.5	25	24	24	25	24.5
C-75	417, 421, 221, 84, 374, 78, 104	20	20	20	20	20	20	21	22	21	21	21	20	21	21	20.75
C-76	417, 421, 221, 84, 374, 78, 166	20	20	20	19	19.75	22	22	21	24	22.25	21	21	20	19	20.25
C-77	417, 421, 221, 84, 374, 191, 104	24	24	23	23	23.5	22	22	22	22	22	17	17	17	17	17
C-78	417, 421, 221, 84, 374, 191, 166	23	24	24	23	23.5	22	23	23	23	22.75	18	18	15	16	16.75
C-79	417, 421, 221, 84, 374, 105, 166	21	21	22	22	21.5	22	22	22	22	22	16	16	15	15	15.5
C-80	417, 421, 78, 191, 105, 104, 166	22	21	21	21	21.25	23	22	23	23	22.75	21	21	20	21	20.5
C-81	421, 221, 78, 191, 105, 104, 166	21	23	23	22	22.25	20	21	21	21	20.75	14	14	14	14	14
C-82	221, 84, 78, 191, 105, 104, 166	20	19	20	20	19.75	21	21	20	20	20.5	19	19	19	19	19
C-83	84, 374, 78, 191, 105, 104, 166	22	22	21	21	21.5	22	22	21	22	21.75	17	17	17	17	17
C-84	417, 221, 78, 191, 105, 104, 166	20	21	21	20	20.5	22	22	21	22	21.75	16	17	17	16	16.6
C-85	417, 84, 78, 191, 105, 104, 166	22	21	22	21	21.5	22	22	22	22	22	19	18	18	18	18.25
C-86	417, 84, 78, 191, 105, 104, 166	26	25	25	24	25	22	22	22	22	22	15	15	15	15	15
C-87	421, 84, 78, 191, 105, 104, 166	20	20	20	20	20	22	22	22	22	22	15	15	15	15	15
C-88	421, 374, 78, 191, 105, 104, 166	20	20	21	20	20.25	22	22	22	22	22	16	16	17	17	16.5
C-89	221, 374, 78, 191, 105, 104, 166	23	24	24	23	23.5	21	21	22	22	22.5	18	19	18	19	18.5
C-90	417, 421, 221, 84, 78, 191, 105	29	29	30	30	29.5	28	28	28	27	27.25	17	17	16	16	16.5
C-91	417, 421, 221, 84, 191, 105, 104	21	22	22	21	21.5	20	21	21	20	20.5	18	18	19	20	18.75
C-92	417, 421, 221, 84, 105, 104, 166	23	21	23	22	22.25	21	22	22	21	21.5	15	15	14	14	14.5
C-93	417, 421, 221, 84, 78, 105, 104	20	20	20	21	20.25	21	21	22	21	21.25	17	17	17	17	17
C-94	417, 421, 221, 84, 78, 104, 166	20	20	19	18	19.25	21	21	19	20	20.25	14	14	14	14	14
C-95	417, 421, 221, 84, 191, 104, 166	25	25	26	26	25.5	23	24	23	23	23.25	16	16	16	16	16
C-96	417, 421, 221, 84, 78, 191, 104	20	20	20	21	20.25	22	22	20	21	21.25	20	20	20	20	20
C-97	417, 421, 221, 84, 78, 191, 166	23	24	23	23	23.25	26	27	26	27	26.5	21	22	24	24	22.75
C-98	421, 221, 84, 374, 78, 191, 105	21	21	21	22	21.25	22	23	25	23	23.25	24	23	24	24	23.75
C-99	421, 221, 84, 374, 191, 105, 104	23	24	24	24	23.75	23	21	21	21	21.5	19	17	18	17	17.75
C-100	421, 221, 84, 374, 105, 104, 166	24	24	24	24	24	22	21	22	21	21.5	17	17	17	18	17.25
C-101	421, 221, 84, 374, 78, 105, 104	25	24	24	24	24.75	21	21	23	23	22	21	21	21	21	21
C-102	421, 221, 84, 374, 78, 104, 166	20	20	19	19	19.5	23	21	21	20	21.25	19	19	20	19	19.25
C-103	421, 221, 84, 374, 191, 104, 166	22	22	22	22	22	22	22	22	22	22	16	16	14	15	15.25
C-104	421, 221, 84, 374, 78, 191, 104	22	22	21	24	22.25	25	25	27	26	25.75	23	23	23	24	23.25
C-105	421, 221, 84, 374, 78, 191, 166	23	22	24	24	23.25	28	28	26	27	27.25	23	23	22	23	22.75
C-106	417, 421, 221, 78, 191, 105, 104	20	20	19	19	19.5	21	21	22	21	21.25	19	19	19	19	19
C-107	421, 221, 84, 78, 191, 105, 104	23	23	23	23	23	23	23	23	22	22.75	21	20	19	19	19.75
C-108	221, 84, 374, 78, 191, 105, 104	21	20	21	21	20.75	22	22	22	22	22	20	20	20	20	20
C-109	417, 221, 84, 78, 191, 105, 104	23	23	23	23	23	21	22	21	22	21.5	19	19	19	19	19
C-110	417, 84, 374, 78, 191, 105, 104	20	20	21	20	20.25	21	21	20	21	20.75	19	19	19	19	19
C-111	421, 84, 374, 78, 191, 105, 104	20	20	21	20	20.25	21	21	21	21	21	20	20	20	20	20
C-112	417, 421, 84, 78, 191, 105, 104	23	23	23	23	23	23	23	23	23	23	20	20	19	20	19.75
C-113	417, 421, 374, 78, 191, 105, 104	21	20	20	19	20	20	20	21	20	20.25	19	20	20	19	19.5
C-114	421, 221, 374, 78, 191, 105, 104	19	20	21	21	20.25	21	21	20	20	20.5	19	19	16	17	17.75
C-115	417, 421, 221, 191, 105, 104, 166	26	25	25	24	25	23	22	22	23	22.5	17	16	17	17	16.75
C-116	421, 221, 84, 191, 105, 104, 166	21	22	22	21	21.5	20	21	21	20	20.5	17	17	17	18	17.25
C-117	221, 84, 374, 191, 105, 104, 166	22	22	21	21	21.5	22	22	21	22	21.75	19	19	19	19	19
C-118	417, 221, 84, 191, 105, 104, 166	21	21	21	21	21	20	20	20	20	20	14	14	14	14	14
C-119	417, 84, 374, 191, 105, 104, 166	22	23	23	23	22.75	24	24	25	25	24.5	19	20	20	19	19.5
C-120	421, 84, 374, 191, 105, 104, 166	20	20	20	20	20	21	21	21	21	21	14	14	14	14	14
C-121	417, 421, 84, 191, 105, 104, 166	18	18	18	18	18	18	17	17	18	17.5	13	13	13	13	3
C-122	417, 421, 374, 191, 105, 104, 166	22	22	22	22	22	23	23	22	22	22.5	18	17	18	17	17.5
C-123	421, 221, 374, 191, 105, 104, 166	19	19	20	20	19.5	21	20	20	20	20.25	17	17	17	16	16.75
C-124	417, 421, 221, 84, 78, 191, 105, 104	20	20	20	20	20	21	21	21	21	21	15	15	15	15	15
C-125	417, 421, 221, 84, 191, 105, 104, 166	21	21	20	20	20.5	23	23	23	23	23	14	14	13	13	13.5
C-126	417, 421, 221, 84, 78, 105, 104, 166	22	22	20	20	21	21	21	21	21	21	17	16	16	15	16
C-127	417, 421, 221, 84, 78, 191, 104, 166	23	23	23	23	23	21	21	21	21	21	14	14	13	13	13.5
C-128	417, 421, 221, 84, 78, 191, 105, 166	20	20	20	20	20	21	21	21	21	21	15	15	15	15	15
C-129	421, 221, 84, 374, 78, 191, 105, 104	23	23	23	23	23	21	21	21	21	21	15	15	15	15	15
C-130	421, 221, 84, 374, 191, 105, 104, 166	24	24	24	24	24	24	24	24	24	24	17	17	16	16	16.5
C-131	421, 221, 84, 374, 78, 105, 104, 166	20	20	20	20	20	21	21	20	20	20.5	15	14	14	13	14
C-132	421, 221, 84, 374, 78, 191, 104, 166	20	20	21	21	20.5	20	20	20	20	20	14	14	14	14	14
C-133	421, 221, 84, 374, 78, 191, 105, 166	21	21	21	21	21	21	21	22	22	21.5	17	17	17	17	17
C-134	417, 221, 84, 374, 78, 191, 105, 104	22	22	22	22	22	23	23	22	22	22.5	17	16	16	16	16.25
C-135	417, 421, 84, 374, 78, 191, 105, 104	21	21	20	20	20.5	23	23	23	23	23	16	18	18	17	17.25
C-136	417, 421, 221, 374, 78, 191, 105, 104	24	24	25	25	24.5	21	21	21	22	21.25	20	21	20	20	20.25
C-137	421, 221, 84, 374, 191, 105, 104, 166	23	22	22	23	22.5	20	20	20	20	20	15	16	15	16	15.5
C-138	417, 221, 84, 374, 191, 105, 104, 166	24	24	24	23	23.75	22	20	20	21	20.75	15	15	14	14	14.5
C-139	417, 421, 84, 374, 191, 105, 104, 166	21	21	21	21	21	21	21	21	21	21	15	15	15	15	15
C-140	417, 421, 221, 374, 191, 105, 104, 166	20	20	20	20	20	21	21	21	21	21	15	15	15	15	15
C-141	417, 421, 221, 84, 374, 78, 191, 105	24	24	24	24	24	24	24	24	24	24	23	23	23	23	23
C-142	417, 421, 221, 84, 374, 191, 105, 104	20	19	19	19	19.25	18	18	18	18	18	13	13	15	15	14
C-143	417, 421, 221, 84, 374, 105, 104, 166	23	24	24	24	23.75	22	21	22	21	21.5	17	18	18	17	17.5
C-144	417, 421, 221, 84, 374, 78, 105, 104	20	20	20	20	20	21	21	21	22	21.25	19	19	19	19	19
C-145	417, 421, 221, 84, 374, 78, 104, 166	21	21	21	21	21	21	21	21	21	21	20	20	21	21	20.5
C-146	417, 421, 221, 84, 374, 191, 104, 166	25	24	24	25	24.5	23	22	23	22	22.5	18	17	17	17	17.25
C-147	417, 421, 221, 84, 374, 78, 191, 104	21	21	21	21	21	21	21	21	21	21	19	19	19	19	19
C-148	417, 421, 221, 84, 374, 78, 191, 105	20	20	20	20	20	21	21	22	22	21.5	14	14	14	14	14
C-149	417, 421, 221, 78, 191, 105, 104, 166	20	21	21	20	20.5	21	21	21	21	21	15	16	15	16	15.5
C-150	421, 221, 84, 78, 191, 105, 104, 166	21	21	20	20	20.5	21	21	21	21	21	16	16	16	16	16
C-151	221, 84, 374, 78, 191, 105, 104, 166	21	21	21	21	21	22	22	22	22	22	16	17	17	17	16.75
C-152	417, 221, 84, 78, 191, 105, 104, 166	21	21	21	21	21	21	21	21	21	21	14	14	14	14	14
C-153	417, 84, 374, 78, 191, 105, 104, 166	21	21	21	21	21	22	22	22	22	22	17	17	16	16	16.5
C-154	421, 84, 374, 78, 191, 105, 104, 166	21	21	21	21	21	21	21	21	21	21	19	19	19	19	19
C-155	417, 421, 84, 78, 191, 105, 104, 166	20	20	20	20	20	22	22	23	22	22.25	14	15	15	15	14.75
C-156	417, 421, 374, 78, 191, 105, 104, 166	20	20	22	22	21	22	22	22	22	22	18	17	17	18	17.5
C-157	417, 421, 221, 84, 374, 78, 191, 105, 104	21	21	21	21	21	23	23	22	22	22.5	17	17	17	17	17
C-158	417, 421, 221, 84, 374, 191, 105, 104, 166	20	20	20	20	20	21	21	21	22	21.25	16	16	16	16	16
C-159	417, 421, 221, 84, 374, 78, 105, 104, 166	21	21	22	22	21.5	22	22	22	22	22	17	18	18	17	17.5
C-160	417, 421, 221, 84, 374, 78, 191, 104, 166	21	21	21	21	21	21	21	21	21	21	19	19	20	20	19.5
C-161	417, 421, 221, 84, 374, 78, 191, 105, 166	21	21	21	21	21	23	22	22	23	22.5	21	21	21	21	21
C-162	417, 421, 221, 84, 78, 191, 105, 104, 166	20	20	20	20	20	21	21	21	21	21	20	20	20	20	20
C-163	421, 221, 84, 374, 78, 191, 105, 104, 166	21	21	21	21	21	23	23	22	22	22.5	21	21	21	21	21
C-164	417, 221, 84, 374, 78, 191, 105, 104, 166	20	20	20	20	20	22	22	22	22	22	18	18	20	20	19
C-165	417, 421, 84, 374, 78, 191, 105, 104, 166	23	23	23	23	23	21	21	21	21	21	16	15	14	15	15
C-166	417, 421, 221, 374, 78, 191, 105, 104, 166	19	19	19	19	19	21	21	22	22	21.5	20	20	20	20	20
C-167	417, 421, 221, 84, 374, 78, 191, 105, 104, 166	20	20	21	20	20.25	22	22	21	21	21.5	17	16	17	15	16.25
